# Supplementary material for: Optimizing androgen receptor prioritization using high-throughput assay-based activity models
Source: Front Toxicol. 2024 Mar 11;6:1347364. doi: 10.3389/ftox.2024.1347364 (PMC10961702; doi:10.3389/ftox.2024.1347364)
Supplement: Supplementary file 1 [file Table2.xlsx]

## Sheet: AR14_AR11-2017_AR11sub
	DSSToxGSID_AR11_2017	Name_AR11_2017	CASRN_AR11_2017	CODE	CASRN_AR14	Name_AR14	AUC_Agonist_AR14	AUC_Antagonist_AR14	AUC_Agonist_bin_AR14	AUC_Antagonist_bin_AR14	AUC_Diff_Agonist_AR14_AR11_2017	AUC_Diff_Antagonist_AR14_AR11_2017	AUC_Agonist_AR11_2017	AUC_Antagonist_AR11_2017	AUC_Agonist_bin_AR11_2017	AUC_Antagonist_bin_AR11_2017	CASRN_AR11sub_2020	AUC_Diff_Agonist_AR11_2017_AR11	AUC_Diff_Antagonist_AR11_2017_AR11	AUC_Agonist_AR11sub_2020	AUC_Antagonist_AR11sub_2020	AUC_Agonist_bin_AR11sub_2020	AUC_Antagonist_bin_AR11sub_2020	AUC_Diff_Agonist_AR14_AR11sub_2020	AUC_Diff_Antagonist_AR14_AR11sub_2020
1462	DTXSID2029290	(-)-alpha-Pinene	7785-26-4	C7785264	7785-26-4	(1S,5S) 2,6,6-Trimethyl-Bicyclo(3.1.1)hept-2-ene	0	0	0	0	-7.39e-05	0	7.39e-05	0	0	0	7785-26-4	7.39e-05	0	0	0	0	0	0	0
651	DTXSID1041184	(-)-beta-Pinene	18172-67-3	C18172673	18172-67-3	(-)-beta-Pinene	0	0	0	0	0	0	0	0	0	0	18172-67-3	0	0	0	0	0	0	0	0
1670	DTXSID6041636	(+/-)-alpha-Methylbenzyl acetate	93-92-5	C93925	93-92-5	(+/-)-alpha-Methylbenzyl acetate	0.0072398	0	0	0	0.0072398	0	0	0	0	0	93-92-5	-0.00893637	0	0.00893637	0	0	0	-0.00169658	0
682	DTXSID7025217	(2-Dodecenyl)succinic anhydride	19780-11-1	C19780111	19780-11-1	(2-Dodecenyl)succinic anhydride	0	0.0286946	0	0	0	0.0286946	0	0	0	0	19780-11-1	0	0	0	0	0	0	0	0.0286946
1338	DTXSID1041425	(2E)-2-Hexenal	6728-26-3	C6728263	6728-26-3	(2E)-2-Hexenal	0	0	0	0	0	0	0	0	0	0	6728-26-3	0	0	0	0	0	0	0	0
536	DTXSID6024834	(2E)-3-Phenylprop-2-enal	14371-10-9	C14371109	14371-10-9	(2E)-3-Phenylprop-2-enal	0	0	0	0	0	0	0	0	0	0	14371-10-9	0	0	0	0	0	0	0	0
1386	DTXSID1041188	(2-Nitro-1-propenyl)benzene	705-60-2	C705602	705-60-2	(2-Nitro-1-propenyl)benzene	0	0.255752	0	1	0	0.107752	0	0.148	0	1	705-60-2	0	0.00964645	0	0.138354	0	1	0	0.117398
1342	DTXSID4034601	(2R,6S)-Fenpropimorph	67564-91-4	C67564914	67564-91-4	(2R,6S)-Fenpropimorph	0.0481419	0	0	0	-0.0247581	0	0.0729	0	0	0	67564-91-4	0.01174	0	0.06116	0	0	0	-0.0130181	0
91	DTXSID3026728	(2Z)-3,7-Dimethylocta-2,6-dien-1-ol	106-25-2	C106252	106-25-2	(2Z)-3,7-Dimethylocta-2,6-dien-1-ol	0	0	0	0	0	0	0	0	0	0	106-25-2	0	0	0	0	0	0	0	0
1570	DTXSID1032513	(3,5-Dimethyl-1H-pyrazol-1-yl)methanol	85264-33-1	C85264331	85264-33-1	(3,5-Dimethyl-1H-pyrazol-1-yl)methanol	0	0	0	0	0	0	0	0	0	0	85264-33-1	0	0	0	0	0	0	0	0
952	DTXSID0041484	(3Z)-3-Hexenyl acetate	3681-71-8	C3681718	3681-71-8	(3Z)-3-Hexenyl acetate	0	0	0	0	0	0	0	0	0	0	3681-71-8	0	0	0	0	0	0	0	0
719	DTXSID5041514	(4Z)-4-Decenal	21662-09-9	C21662099	21662-09-9	(4Z)-4-Decenal	4.223e-05	0	0	0	4.223e-05	0	0	0	0	0	21662-09-9	0	0	0	0	0	0	4.223e-05	0
515	DTXSID0041567	(9Z,12R)-12-Hydroxyoctadec-9-enoic acid	141-22-0	C141220	141-22-0	(9Z,12R)-12-Hydroxyoctadec-9-enoic acid	0	0	0	0	0	0	0	0	0	0	141-22-0	0	0	0	0	0	0	0	0
1351	DTXSID5041302	(Dicyclopentadienyloxy)ethyl methacrylate	68169-03-9	C68169039	68169-03-9	(Dicyclopentadienyloxy)ethyl methacrylate	0	0.00182022	0	0	0	0.00182022	0	0	0	0	68169-03-9	0	0	0	0	0	0	0	0.00182022
593	DTXSID7024031	(E)-1,2-Dichloroethylene	156-60-5	C156605	156-60-5	(E)-1,2-Dichloroethylene	0	0	0	0	0	0	0	0	0	0	156-60-5	0	0	0	0	0	0	0	0
985	DTXSID9020087	(E)-Anethole	4180-23-8	C4180238	4180-23-8	(E)-Anethole	0	0	0	0	0	0	0	0	0	0	4180-23-8	0	0	0	0	0	0	0	0
328	DTXSID9027738	(Methylcyclopentadienyl)tricarbonylmanganese	12108-13-3	C12108133	12108-13-3	(Methylcyclopentadienyl)tricarbonylmanganese	0	0	0	0	0	0	0	0	0	0	12108-13-3	0	0	0	0	0	0	0	0
1422	DTXSID1041550	(S)-(-)-beta-Citronellol	7540-51-4	C7540514	7540-51-4	(S)-(-)-beta-Citronellol	0	0	0	0	0	0	0	0	0	0	7540-51-4	0	0	0	0	0	0	0	0
1123	DTXSID1032303	(Z)-11-Hexadecenal	53939-28-9	C53939289	53939-28-9	(Z)-11-Hexadecenal	0	0	0	0	0	0	0	0	0	0	53939-28-9	0	0	0	0	0	0	0	0
1659	DTXSID6022137	(Z)-3-Hexen-1-ol	928-96-1	C928961	928-96-1	(Z)-3-Hexen-1-ol	0	0	0	0	0	0	0	0	0	0	928-96-1	0	0	0	0	0	0	0	0
506	DTXSID2021997	1-(2-Aminoethyl)piperazine	140-31-8	C140318	140-31-8	1-(2-Aminoethyl)piperazine	0	0	0	0	0	0	0	0	0	0	140-31-8	0	0	0	0	0	0	0	0
437	DTXSID9044536	1-(6-tert-Butyl-1,1-dimethyl-2,3-dihydro-1H-inden-4-yl)ethanone	13171-00-1	C13171001	13171-00-1	1-(6-tert-Butyl-1,1-dimethyl-2,3-dihydro-1H-inden-4-yl)ethanone	0.00590094	0.0100006	0	0	0.00584084	0.0100006	6.01e-05	0	0	0	13171-00-1	9.64039e-06	0	5.04596e-05	0	0	0	0.00585048	0.0100006
1079	DTXSID6028022	1-(Bromomethyl)-3-phenoxybenzene	51632-16-7	C51632167	51632-16-7	1-(Bromomethyl)-3-phenoxybenzene	0.00219487	0.028225	0	0	0.00219487	0.028225	0	0	0	0	51632-16-7	0	-0.0427169	0	0.0427169	0	0	0.00219487	-0.0144919
267	DTXSID6035152	1-(Hydroxymethyl)-5,5-dimethylhydantoin	116-25-6	C116256	116-25-6	1-(Hydroxymethyl)-5,5-dimethylhydantoin	0	0	0	0	0	0	0	0	0	0	116-25-6	0	0	0	0	0	0	0	0
659	DTXSID1038795	1,1,1,3,5,5,5-Heptamethyltrisiloxane	1873-88-7	C1873887	1873-88-7	1,1,1,3,5,5,5-Heptamethyltrisiloxane	0	0	0	0	0	0	0	0	0	0	1873-88-7	0	0	0	0	0	0	0	0
1347	DTXSID7029904	1,1,2,2-Tetrahydroperfluoro-1-decanol	678-39-7	C678397	678-39-7	8:2 Fluorotelomer alcohol	0	0	0	0	0	0	0	0	0	0	678-39-7	0	0	0	0	0	0	0	0
1332	DTXSID1025857	1,10-Phenanthroline	66-71-7	C66717	66-71-7	1,10-Phenanthroline	0	0.000434353	0	0	0	-7.06466e-05	0	0.000505	0	0	66-71-7	0	0.000162234	0	0.000342766	0	0	0	9.15874e-05
635	DTXSID9029223	1,1-Bis(3,4-dimethylphenyl)ethane	1742-14-9	C1742149	1742-14-9	1,1-Bis(3,4-dimethylphenyl)ethane	0	0.0450563	0	0	0	0.0434463	0	0.00161	0	0	1742-14-9	0	-0.0194189	0	0.0210289	0	0	0	0.0240273
16	DTXSID5038830	1,1-Dimethyl-2-phenylethyl butanoate	10094-34-5	C10094345	10094-34-5	1,1-Dimethyl-2-phenylethyl butanoate	0	0	0	0	0	0	0	0	0	0	10094-34-5	0	0	0	0	0	0	0	0
1177	DTXSID1020516	1,1-Dimethylhydrazine	57-14-7	C57147	57-14-7	1,1-Dimethylhydrazine	0	0	0	0	0	0	0	0	0	0	57-14-7	0	0	0	0	0	0	0	0
1571	DTXSID8026513	1,2,3,6-Tetrahydrophthalimide	85-40-5	C85405	85-40-5	1,2,3,6-Tetrahydrophthalimide	0	0	0	0	0	0	0	0	0	0	85-40-5	0	0	0	0	0	0	0	0
1694	DTXSID6020147	1,2,3-Benzotriazole	95-14-7	C95147	95-14-7	1,2,3-Benzotriazole	0	0	0	0	0	0	0	0	0	0	95-14-7	0	0	0	0	0	0	0	0
1594	DTXSID8026193	1,2,3-Trichlorobenzene	87-61-6	C87616	87-61-6	1,2,3-Trichlorobenzene	0	0	0	0	0	0	0	0	0	0	87-61-6	0	0	0	0	0	0	0	0
1718	DTXSID9021390	1,2,3-Trichloropropane	96-18-4	C96184	96-18-4	1,2,3-Trichloropropane	0	0	0	0	0	0	0	0	0	0	96-18-4	0	0	0	0	0	0	0	0
1712	DTXSID7024320	1,2,4,5-Tetrachlorobenzene	95-94-3	C95943	95-94-3	1,2,4,5-Tetrachlorobenzene	0	0.0445858	0	0	0	0.0445858	0	0	0	0	95-94-3	0	0	0	0	0	0	0	0.0445858
1711	DTXSID1029124	1,2,4,5-Tetramethylbenzene	95-93-2	C95932	95-93-2	1,2,4,5-Tetramethylbenzene	0	0	0	0	0	0	0	0	0	0	95-93-2	0	0	0	0	0	0	0	0
323	DTXSID0021965	1,2,4-Trichlorobenzene	120-82-1	C120821	120-82-1	1,2,4-Trichlorobenzene	0	0	0	0	0	0	0	0	0	0	120-82-1	0	0	0	0	0	0	0	0
1702	DTXSID6021402	1,2,4-Trimethylbenzene	95-63-6	C95636	95-63-6	1,2,4-Trimethylbenzene	0	0	0	0	0	0	0	0	0	0	95-63-6	0	0	0	0	0	0	0	0
903	DTXSID4027527	1,2,5,6,9,10-Hexabromocyclododecane	3194-55-6	C3194556	3194-55-6	1,2,5,6,9,10-Hexabromocyclododecane	0.000508849	0.0792768	0	0	0.000508849	0.0338768	0	0.0454	0	0	3194-55-6	-0.00290988	-0.00245445	0.00290988	0.0478544	0	0	-0.00240103	0.0314224
1305	DTXSID6032514	1,2-Benzenedicarboxaldehyde	643-79-8	C643798	643-79-8	1,2-Benzenedicarboxaldehyde	0.0397096	0.0031691	0	0	0.0394006	-0.0449309	0.000309	0.0481	0	0	643-79-8	-0.0496928	0.0422263	0.0500018	0.0058737	0	0	-0.0102922	-0.0027046
1361	DTXSID0028666	1,2-Benzenedicarboxylic acid, di-C9-11-branched alkyl esters, C10-rich	68515-49-1	C68515491	68515-49-1	1,2-Benzenedicarboxylic acid, di-C9-11-branched alkyl esters, C10-rich	0	0	0	0	0	0	0	0	0	0	68515-49-1	0	0	0	0	0	0	0	0
814	DTXSID5032523	1,2-Benzisothiazolin-3-one	2634-33-5	C2634335	2634-33-5	1,2-Benzisothiazolin-3-one	0.0109607	0.230793	0	1	0.0109607	0.109793	0	0.121	0	1	2634-33-5	0	0.0183329	0	0.102667	0	1	0.0109607	0.128126
943	DTXSID3024944	1,2-Dibromo-2,4-dicyanobutane	35691-65-7	C35691657	35691-65-7	1,2-Dibromo-2,4-dicyanobutane	0.0161586	0.114052	0	1	0.0131086	-0.0389478	0.00305	0.153	0	1	35691-65-7	-0.00486866	0.103988	0.00791866	0.0490117	0	0	0.00823993	0.0650405
107	DTXSID3020415	1,2-Dibromoethane	106-93-4	C106934	106-93-4	1,2-Dibromoethane	0	0	0	0	0	0	0	0	0	0	106-93-4	0	0	0	0	0	0	0	0
909	DTXSID5027142	1,2-Dichloro-4-(trifluoromethyl)benzene	328-84-7	C328847	328-84-7	1,2-Dichloro-4-(trifluoromethyl)benzene	0	0	0	0	0	0	0	0	0	0	328-84-7	0	0	0	0	0	0	0	0
1699	DTXSID6020430	1,2-Dichlorobenzene	95-50-1	C95501	95-50-1	1,2-Dichlorobenzene	0	0	0	0	0	0	0	0	0	0	95-50-1	0	0	0	0	0	0	0	0
1549	DTXSID7025132	1,2-Dimethyl-3-nitrobenzene	83-41-0	C83410	83-41-0	1,2-Dimethyl-3-nitrobenzene	0	0	0	0	0	0	0	0	0	0	83-41-0	0	0	0	0	0	0	0	0
1762	DTXSID2025133	1,2-Dimethyl-4-nitrobenzene	99-51-4	C99514	99-51-4	1,2-Dimethyl-4-nitrobenzene	0	0	0	0	0	0	0	0	0	0	99-51-4	0	0	0	0	0	0	0	0
1099	DTXSID4024066	1,2-Dinitrobenzene	528-29-0	C528290	528-29-0	1,2-Dinitrobenzene	0	0.118324	0	1	0	0.0513237	0	0.067	0	0	528-29-0	0	-0.0263384	0	0.0933384	0	0	0	0.0249852
69	DTXSID5026706	1,2-Diphenoxyethane	104-66-5	C104665	104-66-5	1,2-Diphenoxyethane	0	0	0	0	0	0	0	0	0	0	104-66-5	0	0	0	0	0	0	0	0
1006	DTXSID6044430	1,2-Diphenylethanone	451-40-1	C451401	451-40-1	1,2-Diphenylethanone	0	0	0	0	0	0	0	0	0	0	451-40-1	0	0	0	0	0	0	0	0
1171	DTXSID5044570	1,2-Ethanediamine dihydriodide	5700-49-2	C5700492	5700-49-2	1,2-Ethanediamine dihydriodide	0	0	0	0	0	0	0	0	0	0	5700-49-2	0	0	0	0	0	0	0	0
196	DTXSID0026880	1,2-Ethanediol diacetate	111-55-7	C111557	111-55-7	1,2-Ethanediol diacetate	0	0	0	0	0	0	0	0	0	0	111-55-7	0	0	0	0	0	0	0	0
1701	DTXSID3025881	1,2-Phenylenediamine	95-54-5	C95545	95-54-5	1,2-Phenylenediamine	0	0.0744193	0	0	0	0.0744193	0	0	0	0	95-54-5	-0.00149513	-0.0276587	0.00149513	0.0276587	0	0	-0.00149513	0.0467606
1182	DTXSID0021206	1,2-Propylene glycol	57-55-6	C57556	57-55-6	1,2-Propylene glycol	0	0	0	0	0	0	0	0	0	0	57-55-6	0	0	0	0	0	0	0	0
796	DTXSID3038808	1,3,5,7-Tetramethyl-1,3,5,7-tetravinylcyclotetrasiloxane	239026	C2554065	2554-06-05	1,3,5,7-Tetramethyl-1,3,5,7-tetravinylcyclotetrasiloxane	0	8.91517e-08	0	0	0	8.91517e-08	0	0	0	0	2554-06-05	0	0	0	0	0	0	0	8.91517e-08
1460	DTXSID1032511	1,3,5-Triethylhexahydro-s-triazine	7779-27-3	C7779273	7779-27-3	1,3,5-Triethylhexahydro-s-triazine	0.00394476	0	0	0	0.00394476	0	0	0	0	0	7779-27-3	-0.00492744	0	0.00492744	0	0	0	-0.000982677	0
1397	DTXSID4041232	1,3,5-Triisopropylbenzene	717-74-8	C717748	717-74-8	1,3,5-Triisopropylbenzene	0	0	0	0	0	0	0	0	0	0	717-74-8	0	0	0	0	0	0	0	0
134	DTXSID4021137	1,3-Benzenediamine	108-45-2	C108452	108-45-2	1,3-Benzenediamine	0	0	0	0	0	0	0	0	0	0	108-45-2	0	0	0	0	0	0	0	0
1768	DTXSID3026641	1,3-Benzenedicarbonyl dichloride	99-63-8	C99638	99-63-8	1,3-Benzenedicarbonyl dichloride	0	0	0	0	0	0	0	0	0	0	99-63-8	0	0	0	0	0	0	0	0
338	DTXSID3021485	1,3-Benzenedicarboxylic acid	121-91-5	C121915	121-91-5	1,3-Benzenedicarboxylic acid	0	0	0	0	0	0	0	0	0	0	121-91-5	0	0	0	0	0	0	0	0
551	DTXSID9029649	1,3-Benzenedimethanamine	1477-55-0	C1477550	1477-55-0	1,3-Benzenedimethanamine	0	0	0	0	0	0	0	0	0	0	1477-55-0	0	0	0	0	0	0	0	0
123	DTXSID8026773	1,3-Butanediol	107-88-0	C107880	107-88-0	1,3-Butanediol	0	0	0	0	0	0	0	0	0	0	107-88-0	0	0	0	0	0	0	0	0
289	DTXSID5044784	1,3-Butyleneglycol dimethacrylate	1189-08-8	C1189088	1189-08-8	1,3-Butyleneglycol dimethacrylate	0	0	0	0	0	0	0	0	0	0	1189-08-8	0	0	0	0	0	0	0	0
1131	DTXSID0027191	1,3-Cyclopentadiene	542-92-7	C542927	542-92-7	1,3-Cyclopentadiene	0	0	0	0	0	0	0	0	0	0	542-92-7	0	0	0	0	0	0	0	0
1451	DTXSID3035341	1,3-Dibromo-5,5-dimethylhydantoin	77-48-5	C77485	77-48-5	1,3-Dibromo-5,5-dimethylhydantoin	0	0	0	0	0	0	0	0	0	0	77-48-5	0	0	0	0	0	0	0	0
1719	DTXSID6025010	1,3-Dichloro-2-propanol	96-23-1	C96231	96-23-1	1,3-Dichloro-2-propanol	0	0	0	0	0	0	0	0	0	0	96-23-1	0	0	0	0	0	0	0	0
282	DTXSID4024985	1,3-Dichloro-5,5-dimethylhydantoin	118-52-5	C118525	118-52-5	1,3-Dichloro-5,5-dimethylhydantoin	0	0	0	0	0	0	0	0	0	0	118-52-5	0	0	0	0	0	0	0	0
1130	DTXSID6022056	1,3-Dichlorobenzene	541-73-1	C541731	541-73-1	1,3-Dichlorobenzene	0	0	0	0	0	0	0	0	0	0	541-73-1	0	0	0	0	0	0	0	0
1767	DTXSID8026640	1,3-Diisopropylbenzene	99-62-7	C99627	99-62-7	1,3-Diisopropylbenzene	0	0	0	0	0	0	0	0	0	0	99-62-7	0	0	0	0	0	0	0	0
1623	DTXSID2025135	1,3-Dimethyl-4-nitrobenzene	89-87-2	C89872	89-87-2	1,3-Dimethyl-4-nitrobenzene	0	0	0	0	0	0	0	0	0	0	89-87-2	0	0	0	0	0	0	0	0
1769	DTXSID9024065	1,3-Dinitrobenzene	99-65-0	C99650	99-65-0	1,3-Dinitrobenzene	0	0	0	0	0	0	0	0	0	0	99-65-0	0	0	0	0	0	0	0	0
312	DTXSID3041247	1,3-Diphenyl-1,3-propanedione	120-46-7	C120467	120-46-7	1,3-Diphenyl-1,3-propanedione	0.00970729	0	0	0	0.00970729	0	0	0	0	0	120-46-7	0	-0.00235267	0	0.00235267	0	0	0.00970729	-0.00235267
36	DTXSID3025178	1,3-Diphenylguanidine	102-06-7	C102067	102-06-7	1,3-Diphenylguanidine	0	0.0367022	0	0	0	-0.0216978	0	0.0584	0	0	102-06-7	0	0.00946308	0	0.0489369	0	0	0	-0.0122347
813	DTXSID7038810	1,3-Divinyl-1,1,3,3-tetramethyl disiloxane	2627-95-4	C2627954	2627-95-4	Divinyltetramethyldisiloxane	0	0	0	0	0	0	0	0	0	0	2627-95-4	0	0	0	0	0	0	0	0
220	DTXSID8021195	1,3-Propane sultone	1120-71-4	C1120714	1120-71-4	1,3-Propane sultone	0	0	0	0	0	0	0	0	0	0	1120-71-4	0	0	0	0	0	0	0	0
100	DTXSID9021138	1,4-Benzenediamine	106-50-3	C106503	106-50-3	1,4-Benzenediamine	0	0.124566	0	1	0	0.124566	0	0	0	0	106-50-3	0	-0.053256	0	0.053256	0	0	0	0.0713099
525	DTXSID2041250	1,4-Bis(N-isopropylamino)anthraquinone	14233-37-5	C14233375	14233-37-5	1,4-Bis(N-isopropylamino)anthraquinone	0	0.0674129	0	0	0	0.0674129	0	0	0	0	14233-37-5	0	-0.0248371	0	0.0248371	0	0	0	0.0425758
171	DTXSID2024666	1,4-Butanediol	110-63-4	C110634	110-63-4	1,4-Butanediol	0	0	0	0	0	0	0	0	0	0	110-63-4	0	0	0	0	0	0	0	0
120	DTXSID2038788	1,4-Cyclohexanedicarboxylic acid	1076-97-7	C1076977	1076-97-7	1,4-Cyclohexanedicarboxylic acid	0	0	0	0	0	0	0	0	0	0	1076-97-7	0	0	0	0	0	0	0	0
416	DTXSID2041252	1,4-Diaminoanthraquinone	128-95-0	C128950	128-95-0	1,4-Diaminoanthraquinone	0.0147749	0.029849	0	0	0.00457491	0.029849	0.0102	0	0	0	128-95-0	-0.00474364	-0.0447524	0.0149436	0.0447524	0	0	-0.000168723	-0.0149034
96	DTXSID1020431	1,4-Dichlorobenzene	106-46-7	C106467	106-46-7	1,4-Dichlorobenzene	0	0	0	0	0	0	0	0	0	0	106-46-7	0	0	0	0	0	0	0	0
901	DTXSID0037730	1,4-Dihydroxy-2-naphthoic acid	31519-22-9	C31519229	31519-22-9	1,4-Dihydroxy-2-naphthoic acid	0	0.197042	0	1	0	-0.00695758	0	0.204	0	1	31519-22-9	-0.000591082	0.0548696	0.000591082	0.14913	0	1	-0.000591082	0.047912
1178	DTXSID8035423	1,4-Dimethylnaphthalene	571-58-4	C571584	571-58-4	1,4-Dimethylnaphthalene	0	0	0	0	0	0	0	0	0	0	571-58-4	0	0	0	0	0	0	0	0
73	DTXSID5047611	1,4-Heptanolide	105-21-5	C105215	105-21-5	1,4-Heptanolide	0	0	0	0	0	0	0	0	0	0	105-21-5	0	0	0	0	0	0	0	0
1031	DTXSID8027581	1,5,9-Cyclododecatriene	4904-61-4	C4904614	4904-61-4	1,5,9-Cyclododecatriene	0	0	0	0	0	0	0	0	0	0	4904-61-4	0	0	0	0	0	0	0	0
733	DTXSID3020916	1,5-Naphthalenediamine	2243-62-1	C2243621	2243-62-1	1,5-Naphthalenediamine	0	0	0	0	0	0	0	0	0	0	2243-62-1	0	0	0	0	0	0	0	0
375	DTXSID5024922	1,6-Hexanediamine	124-09-4	C124094	124-09-4	1,6-Hexanediamine	0	0	0	0	0	0	0	0	0	0	124-09-4	0	0	0	0	0	0	0	0
1018	DTXSID4020616	1,8-Cineol	470-82-6	C470826	470-82-6	1,8-Cineol	0	0	0	0	0	0	0	0	0	0	470-82-6	0	0	0	0	0	0	0	0
754	DTXSID5044493	1-[3-(Triethoxysilyl)propyl]urea	23779-32-0	C23779320	23779-32-0	1-[3-(Triethoxysilyl)propyl]urea	0	0	0	0	0	0	0	0	0	0	23779-32-0	0	0	0	0	0	0	0	0
233	DTXSID8035001	10-Undecenoic acid	112-38-9	C112389	112-38-9	10-Undecenoic acid	0	0	0	0	0	0	0	0	0	0	112-38-9	0	0	0	0	0	0	0	0
1191	DTXSID8022377	17alpha-Estradiol	57-91-0	C57910	57-91-0	17alpha-Estradiol	0.481498	0.229682	1	1	-0.187502	0.137182	0.669	0.0925	1	0	57-91-0	0.344502	-0.144175	0.324498	0.236675	1	1	0.157	-0.00699285
1184	DTXSID5020576	17alpha-Ethinylestradiol	57-63-6	C57636	57-63-6	17alpha-Ethinylestradiol	0.116994	0.506822	1	1	0.116994	-0.493178	0	1	0	1	57-63-6	0	0.149966	0	0.850034	0	1	0.116994	-0.343212
1370	DTXSID6040747	17alpha-Hydroxyprogesterone	68-96-2	C68962	68-96-2	17alpha-Hydroxyprogesterone	0.606683	0.0593125	1	0	-0.334317	0.0593125	0.941	0	1	0	68-96-2	0.161619	-0.00561339	0.779381	0.00561339	1	0	-0.172697	0.0536991
1046	DTXSID0020573	17beta-Estradiol	50-28-2	C50282	50-28-2	17beta-Estradiol	1.02901	0.0106345	1	0	-0.220991	-0.0412655	1.25	0.0519	1	0	50-28-2	0.250962	0.0149171	0.999038	0.0369829	1	0	0.0299706	-0.0263485
29	DTXSID0034192	17beta-Trenbolone	10161-33-8	C10161338	10161-33-8	17beta-Trenbolone	1.28847	0	1	0	-0.301535	0	1.59	0	1	0	10161-33-8	0.256008	0	1.33399	0	1	0	-0.0455266	0
1197	DTXSID1033664	17-Methyltestosterone	58-18-4	C58184	58-18-4	17-Methyltestosterone	1.28594	0	1	0	-0.26406	0	1.55	0	1	0	58-18-4	0.226556	0	1.32344	0	1	0	-0.0375032	0
1484	DTXSID9021764	1-Amino-2-propanol	78-96-6	C78966	78-96-6	1-Amino-2-propanol	0	0	0	0	0	0	0	0	0	0	78-96-6	0	0	0	0	0	0	0	0
589	DTXSID8044593	1-Benzylquinolinium chloride	15619-48-4	C15619484	15619-48-4	1-Benzylquinolinium chloride	0	0.0237923	0	0	0	0.0237923	0	0	0	0	15619-48-4	0	-0.00734492	0	0.00734492	0	0	0	0.0164474
1010	DTXSID4027153	1-Bromo-4-fluorobenzene	460-00-4	C460004	460-00-4	1-Bromo-4-fluorobenzene	0	0	0	0	0	0	0	0	0	0	460-00-4	0	0	0	0	0	0	0	0
905	DTXSID4029353	1-Cedr-8-en-9-ylethanone	32388-55-9	C32388559	32388-55-9	Acetyl cedrene	0	0.0769748	0	0	0	0.0769748	0	0	0	0	32388-55-9	0	-0.035983	0	0.035983	0	0	0	0.0409918
1730	DTXSID6020278	1-Chloro-2,4-dinitrobenzene	97-00-7	C97007	97-00-7	1-Chloro-2,4-dinitrobenzene	0.00462017	0.420169	0	1	0.00462017	-0.0168309	0	0.437	0	1	97-00-7	0	0.0654377	0	0.371562	0	1	0.00462017	0.0486068
1750	DTXSID7024821	1-Chloro-4-(trifluoromethyl)benzene	98-56-6	C98566	98-56-6	1-Chloro-4-(trifluoromethyl)benzene	0	0	0	0	0	0	0	0	0	0	98-56-6	0	0	0	0	0	0	0	0
1	DTXSID5020281	1-Chloro-4-nitrobenzene	100-00-5	C100005	100-00-5	1-Chloro-4-nitrobenzene	0	0	0	0	0	0	0	0	0	0	100-00-5	0	0	0	0	0	0	0	0
689	DTXSID2022171	1-Decanamine	2016-57-1	C2016571	2016-57-1	1-Decanamine	0.0295709	0	0	0	-0.0153291	0	0.0449	0	0	0	2016-57-1	0.00733339	0	0.0375666	0	0	0	-0.00799573	0
229	DTXSID7021946	1-Decanol	112-30-1	C112301	112-30-1	1-Decanol	0	0	0	0	0	0	0	0	0	0	112-30-1	0	0	0	0	0	0	0	0
379	DTXSID3021984	1-Dodecanamine	124-22-1	C124221	124-22-1	1-Dodecanamine	0.00347784	0.0577138	0	0	0.00333284	0.0577138	0.000145	0	0	0	124-22-1	2.31702e-05	0	0.00012183	0	0	0	0.00335601	0.0577138
240	DTXSID6025220	1-Dodecanethiol	112-55-0	C112550	112-55-0	1-Dodecanethiol	0	0	0	0	0	0	0	0	0	0	112-55-0	0	0	0	0	0	0	0	0
239	DTXSID5026918	1-Dodecanol	112-53-8	C112538	112-53-8	1-Dodecanol	0	0	0	0	0	0	0	0	0	0	112-53-8	0	0	0	0	0	0	0	0
825	DTXSID4042206	1-Dodecyl-2-pyrrolidinone	2687-96-9	C2687969	2687-96-9	1-Dodecyl-2-pyrrolidinone	0.00379867	0.0154809	0	0	0.00379867	0.0019809	0	0.0135	0	0	2687-96-9	-1.81533e-05	-0.0141805	1.81533e-05	0.0276805	0	0	0.00378051	-0.0121996
595	DTXSID1041267	1-Ethoxy-2-propanol	1569-02-4	C1569024	1569-02-4	1-Ethoxy-2-propanol	0	0	0	0	0	0	0	0	0	0	1569-02-4	0	0	0	0	0	0	0	0
694	DTXSID2047565	1H,1H,2H,2H-Perfluorooctyl iodide	2043-57-4	C2043574	2043-57-4	1H,1H,2H,2H-Perfluorooctyl iodide	0	0	0	0	0	0	0	0	0	0	2043-57-4	0	0	0	0	0	0	0	0
859	DTXSID6027131	1H-1,2,4-Triazole	288-88-0	C288880	288-88-0	1H-1,2,4-Triazole	0	0	0	0	0	0	0	0	0	0	288-88-0	0	0	0	0	0	0	0	0
199	DTXSID8021937	1-Heptanol	111-70-6	C111706	111-70-6	1-Heptanol	0	0	0	0	0	0	0	0	0	0	111-70-6	0	0	0	0	0	0	0	0
949	DTXSID4027991	1-Hexadecanol	36653-82-4	C36653824	36653-82-4	1-Hexadecanol	0	0	0	0	0	0	0	0	0	0	36653-82-4	0	0	0	0	0	0	0	0
188	DTXSID8021931	1-Hexanol	111-27-3	C111273	111-27-3	1-Hexanol	0	0	0	0	0	0	0	0	0	0	111-27-3	0	0	0	0	0	0	0	0
1104	DTXSID1038298	1-Hydroxypyrene	5315-79-7	C5315797	5315-79-7	1-Hydroxypyrene	0	0.171424	0	1	0	0.027424	0	0.144	0	1	5315-79-7	0	0.0207536	0	0.123246	0	1	0	0.0481776
125	DTXSID8024284	1-Methoxy-2-propanol	107-98-2	C107982	107-98-2	1-Methoxy-2-propanol	0	0	0	0	0	0	0	0	0	0	107-98-2	0	0	0	0	0	0	0	0
686	DTXSID0048187	1-Methoxy-4-tert-pentylcyclohexane	199584-38-8	C199584388	199584-38-8	1-Methoxy-4-tert-pentylcyclohexane	0	0	0	0	0	0	0	0	0	0	199584-38-8	0	0	0	0	0	0	0	0
1632	DTXSID9020877	1-Methylnaphthalene	90-12-0	C90120	90-12-0	1-Methylnaphthalene	0.000143658	0	0	0	0.000143658	0	0	0	0	0	90-12-0	0	0	0	0	0	0	0.000143658	0
523	DTXSID5041275	1-Monolaurin	142-18-7	C142187	142-18-7	1-Monolaurin	0	0	0	0	0	0	0	0	0	0	142-18-7	0	0	0	0	0	0	0	0
1585	DTXSID8020915	1-Naphthaleneacetic acid	86-87-3	C86873	86-87-3	1-Naphthaleneacetic acid	0	0	0	0	0	0	0	0	0	0	86-87-3	0	0	0	0	0	0	0	0
1633	DTXSID6021793	1-Naphthol	90-15-3	C90153	90-15-3	1-Naphthol	0	0.0226838	0	0	0	0.0226838	0	0	0	0	90-15-3	0	0	0	0	0	0	0	0.0226838
530	DTXSID6022008	1-Nonanol	143-08-8	C143088	143-08-8	1-Nonanol	0	0	0	0	0	0	0	0	0	0	143-08-8	0	0	0	0	0	0	0	0
207	DTXSID7021940	1-Octanol	111-87-5	C111875	111-87-5	1-Octanol	0	0	0	0	0	0	0	0	0	0	111-87-5	0	0	0	0	0	0	0	0
927	DTXSID3035214	1-Octen-3-ol	3391-86-4	C3391864	3391-86-4	1-Octen-3-ol	0	0	0	0	0	0	0	0	0	0	3391-86-4	0	0	0	0	0	0	0	0
1285	DTXSID0027270	1-Pentadecanol	629-76-5	C629765	629-76-5	1-Pentadecanol	0	0	0	0	0	0	0	0	0	0	629-76-5	0	0	0	0	0	0	0	0
1445	DTXSID9027312	1-Phenoxy-2-propanol	770-35-4	C770354	770-35-4	1-Phenoxy-2-propanol	0	0	0	0	0	0	0	0	0	0	770-35-4	0	0	0	0	0	0	0	0
1675	DTXSID0041274	1-Phenyl-1H-pyrrole-2,5-dione	941-69-5	C941695	941-69-5	1-Phenyl-1H-pyrrole-2,5-dione	0	0.233121	0	1	0	0.0321214	0	0.201	0	1	941-69-5	0	0.0323566	0	0.168643	0	1	0	0.064478
1301	DTXSID8042507	1-Phenylurea	64-10-8	C64108	64-10-8	1-Phenylurea	0	0	0	0	0	0	0	0	0	0	64-10-8	0	0	0	0	0	0	0	0
58	DTXSID3021853	1-Piperazineethanol	103-76-4	C103764	103-76-4	1-Piperazineethanol	0	0	0	0	0	0	0	0	0	0	103-76-4	0	0	0	0	0	0	0	0
1391	DTXSID2021739	1-Propanol	71-23-8	C71238	71-23-8	1-Propanol	0	0	0	0	0	0	0	0	0	0	71-23-8	0	0	0	0	0	0	0	0
594	DTXSID5029217	1-Propoxy-2-propanol	1569-01-3	C1569013	1569-01-3	1-Propoxy-2-propanol	0.029659	0	0	0	0.029659	0	0	0	0	0	1569-01-3	0	0	0	0	0	0	0.029659	0
244	DTXSID9026926	1-Tetradecanol	112-72-1	C112721	112-72-1	1-Tetradecanol	0.0147738	0.0010649	0	0	0.000473819	0.0010649	0.0143	0	0	0	112-72-1	-0.00411603	-0.00138728	0.018416	0.00138728	0	0	-0.00364221	-0.00032238
218	DTXSID4027367	1-Tetradecene	1120-36-1	C1120361	1120-36-1	1-Tetradecene	0	0	0	0	0	0	0	0	0	0	1120-36-1	0	0	0	0	0	0	0	0
243	DTXSID2021947	1-Tridecanol	112-70-9	C112709	112-70-9	1-Tridecanol	0.0349991	0	0	0	0.0348481	0	0.000151	0	0	0	112-70-9	-0.0279554	0	0.0281064	0	0	0	0.00689267	0
235	DTXSID0026915	1-Undecanol	112-42-5	C112425	112-42-5	1-Undecanol	0	0	0	0	0	0	0	0	0	0	112-42-5	0	0	0	0	0	0	0	0
319	DTXSID3041293	2-((Dimethylamino)methyl)phenol	120-65-0	C120650	120-65-0	2-((Dimethylamino)methyl)phenol	0	0	0	0	0	0	0	0	0	0	120-65-0	0	0	0	0	0	0	0	0
231	DTXSID8021519	2-(2-Butoxyethoxy)ethanol	112-34-5	C112345	112-34-5	2-(2-Butoxyethoxy)ethanol	0	0	0	0	0	0	0	0	0	0	112-34-5	0	0	0	0	0	0	0	0
209	DTXSID2021941	2-(2-Ethoxyethoxy)ethanol	111-90-0	C111900	111-90-0	2-(2-Ethoxyethoxy)ethanol	0	0	0	0	0	0	0	0	0	0	111-90-0	0	0	0	0	0	0	0	0
585	DTXSID1041920	2-(2-Ethylhexyloxy)ethanol	1559-35-9	C1559359	1559-35-9	2-(2-Ethylhexyloxy)ethanol	0	0	0	0	0	0	0	0	0	0	1559-35-9	0	0	0	0	0	0	0	0
771	DTXSID1027479	2-(2H-Benzotriazol-2-yl)-4-methylphenol	2440-22-4	C2440224	2440-22-4	2-(2H-Benzotriazol-2-yl)-4-methylphenol	0.000285202	0.0076513	0	0	0.000285202	0.0076513	0	0	0	0	2440-22-4	0	0	0	0	0	0	0.000285202	0.0076513
710	DTXSID7042356	2-(3-Phenylpropyl)pyridine	2110-18-1	C2110181	2110-18-1	2-(3-Phenylpropyl)pyridine	0	0	0	0	0	0	0	0	0	0	2110-18-1	0	0	0	0	0	0	0	0
1697	DTXSID2036112	2-(8-Heptadecenyl)-2-imidazoline-1-ethanol	95-38-5	C95385	95-38-5	2-(8-Heptadecenyl)-2-imidazoline-1-ethanol	0.00979396	0.19317	0	1	-0.046006	0.10947	0.0558	0.0837	0	0	95-38-5	0.00641529	0.0109119	0.0493847	0.0727881	0	0	-0.0395908	0.120382
1620	DTXSID2022331	2-(Butan-2-yl)phenol	89-72-5	C89725	89-72-5	2-(Butan-2-yl)phenol	0	0	0	0	0	0	0	0	0	0	89-72-5	0	0	0	0	0	0	0	0
174	DTXSID9021922	2-(Ethylamino)ethanol	110-73-6	C110736	110-73-6	2-(Ethylamino)ethanol	0	0	0	0	0	0	0	0	0	0	110-73-6	0	0	0	0	0	0	0	0
226	DTXSID1026908	2-(Hexyloxy)ethanol	112-25-4	C112254	112-25-4	2-Hexyloxyethanol	0	0	0	0	0	0	0	0	0	0	112-25-4	0	0	0	0	0	0	0	0
395	DTXSID8027034	2-(Hydroxymethyl)-2-nitro-1,3-propanediol	126-11-4	C126114	126-11-4	2-(Hydroxymethyl)-2-nitro-1,3-propanediol	0	0	0	0	0	0	0	0	0	0	126-11-4	0	0	0	0	0	0	0	0
718	DTXSID6032647	2-(Thiocyanomethylthio)benzothiazole	21564-17-0	C21564170	21564-17-0	2-(Thiocyanomethylthio)benzothiazole	0.0257372	0.122512	0	1	0.0257372	0.122512	0	0	0	0	21564-17-0	-0.0279317	0	0.0279317	0	0	0	-0.00219449	0.122512
663	DTXSID5044865	2,2'-(Tetradecylimino)diethanol	18924-66-8	C18924668	18924-66-8	2,2'-(Tetradecylimino)diethanol	0.0342963	0.24092	0	1	0.0178963	-0.0100796	0.0164	0.251	0	1	18924-66-8	0.0056685	0.0335463	0.0107315	0.217454	0	1	0.0235648	0.0234667
433	DTXSID5041306	2,2',4,4'-Tetrahydroxybenzophenone	131-55-5	C131555	131-55-5	2,2',4,4'-Tetrahydroxybenzophenone	0.0695487	0.382643	0	1	0.0604587	-0.0653568	0.00909	0.448	0	1	131-55-5	-0.0384821	0.0905345	0.0475721	0.357465	0	1	0.0219767	0.0251777
1358	DTXSID1027635	2,2,4-Trimethyl-1,3-pentanediol diisobutyrate	6846-50-0	C6846500	6846-50-0	2,2,4-Trimethyl-1,3-pentanediol diisobutyrate	0	0	0	0	0	0	0	0	0	0	6846-50-0	0	0	0	0	0	0	0	0
1501	DTXSID3021770	2,2',6,6'-Tetrachlorobisphenol A	79-95-8	C79958	79-95-8	2,2',6,6'-Tetrachlorobisphenol A	0	0.121559	0	1	-0.0111	0.0988591	0.0111	0.0227	0	0	79-95-8	0.0106584	-0.0615533	0.000441559	0.0842533	0	0	-0.000441559	0.0373058
1660	DTXSID9044742	2,2'-[Ethane-1,2-diylbis(oxy)]diethanamine	929-59-9	C929599	929-59-9	2,2'-[Ethane-1,2-diylbis(oxy)]diethanamine	0	0	0	0	0	0	0	0	0	0	929-59-9	0	0	0	0	0	0	0	0
876	DTXSID8022325	2,2-Bis(4-hydroxyphenyl)-1,1,1-trichloroethane	2971-36-0	C2971360	2971-36-0	2,2-Bis(4-hydroxyphenyl)-1,1,1-trichloroethane	0	0.511271	0	1	0	-0.0437291	0	0.555	0	1	2971-36-0	0	0.0652764	0	0.489724	0	1	0	0.0215473
910	DTXSID9020164	2,2-Bis(bromomethyl)-1,3-propanediol	3296-90-0	C3296900	3296-90-0	Pentaerythritol dibromide	0	0	0	0	0	0	0	0	0	0	3296-90-0	0	0	0	0	0	0	0	0
37	DTXSID5032361	2,2-Dibromo-3-nitrilopropionamide	10222-01-2	C10222012	10222-01-2	2,2-Dibromo-3-nitrilopropionamide	0	0	0	0	0	0	0	0	0	0	10222-01-2	0	0	0	0	0	0	0	0
1227	DTXSID7030060	2,2-Dichloropropane	594-20-7	C594207	594-20-7	2,2-Dichloropropane	0	0	0	0	0	0	0	0	0	0	594-20-7	0	0	0	0	0	0	0	0
397	DTXSID8027036	2,2-Dimethylpropane-1,3-diol	126-30-7	C126307	126-30-7	2,2-Dimethylpropane-1,3-diol	0	0	0	0	0	0	0	0	0	0	126-30-7	0	0	0	0	0	0	0	0
299	DTXSID4020870	2,2'-Methylenebis(4-methyl-6-tert-butylphenol)	119-47-1	C119471	119-47-1	2,2'-Methylenebis(4-methyl-6-tert-butylphenol)	0	0.193045	0	1	0	-0.0409546	0	0.234	0	1	119-47-1	0	0.0302967	0	0.203703	0	1	0	-0.0106579
1608	DTXSID7038864	2,2'-Methylenebis(ethyl-6-tert-butylphenol)	88-24-4	C88244	88-24-4	2,2'-Methylenebis(ethyl-6-tert-butylphenol)	0.00145735	0.186511	0	1	0.00145735	-0.0284894	0	0.215	0	1	88-24-4	0	0.033695	0	0.181305	0	1	0.00145735	0.00520558
764	DTXSID6022187	2,3,6-Trimethylphenol	2416-94-6	C2416946	2416-94-6	2,3,6-Trimethylphenol	0	0	0	0	0	0	0	0	0	0	2416-94-6	0	0	0	0	0	0	0	0
834	DTXSID6020141	2,3-Benzofuran	271-89-6	C271896	271-89-6	2,3-Benzofuran	0	0	0	0	0	0	0	0	0	0	271-89-6	0	0	0	0	0	0	0	0
823	DTXSID4027494	2,3-Diaminotoluene	2687-25-4	C2687254	2687-25-4	2,3-Diaminotoluene	0	0.0279424	0	0	0	0.0279424	0	0	0	0	2687-25-4	0	-0.00795266	0	0.00795266	0	0	0	0.0199897
1378	DTXSID6022927	2',3'-Dideoxyinosine	69655-05-6	C69655056	69655-05-6	2',3'-Dideoxyinosine	0	0	0	0	0	0	0	0	0	0	69655-05-6	0	0	0	0	0	0	0	0
590	DTXSID2027414	2,3-Dihydro-2,2-dimethyl-7-benzofuranol	1563-38-8	C1563388	1563-38-8	2,3-Dihydro-2,2-dimethyl-7-benzofuranol	4.82878e-05	0	0	0	4.10578e-05	0	7.23e-06	0	0	0	1563-38-8	7.23e-06	0	0	0	0	0	4.82878e-05	0
1095	DTXSID6025143	2,3-Dimethylphenol	526-75-0	C526750	526-75-0	2,3-Dimethylphenol	0	0	0	0	0	0	0	0	0	0	526-75-0	0	0	0	0	0	0	0	0
1239	DTXSID4027236	2,3-Dinitrotoluene	602-01-7	C602017	602-01-7	2,3-Dinitrotoluene	0.0268728	0.00892931	0	0	0.0268728	0.00892931	0	0	0	0	602-01-7	-0.00085924	-0.0274888	0.00085924	0.0274888	0	0	0.0260136	-0.0185595
1713	DTXSID4024359	2,4,5-Trichlorophenol	95-95-4	C95954	95-95-4	2,4,5-Trichlorophenol	0	0.0750885	0	0	0	0.0342885	0	0.0408	0	0	95-95-4	0	-0.00656057	0	0.0473606	0	0	0	0.027728
1667	DTXSID5021388	2,4,5-Trichlorophenoxyacetic acid	93-76-5	C93765	93-76-5	2,4,5-Trichlorophenoxyacetic acid	0	0	0	0	0	0	0	0	0	0	93-76-5	0	0	0	0	0	0	0	0
287	DTXSID6021959	2,4,6-Tribromophenol	118-79-6	C118796	118-79-6	2,4,6-Tribromophenol	0.00326167	0	0	0	0.00326167	0	0	0	0	0	118-79-6	0	0	0	0	0	0	0.00326167	0
1605	DTXSID5021386	2,4,6-Trichlorophenol	88-06-2	C88062	88-06-2	2,4,6-Trichlorophenol	0.00148847	0	0	0	0.00148847	0	0	0	0	0	88-06-2	-0.00169512	0	0.00169512	0	0	0	-0.000206651	0
139	DTXSID6026799	2,4,6-Trichloro-s-triazine	108-77-0	C108770	108-77-0	2,4,6-Trichloro-s-triazine	0	0	0	0	0	0	0	0	0	0	108-77-0	0	0	0	0	0	0	0	0
1025	DTXSID6048200	2,4,6-Trimethylbenzoic acid	480-63-7	C480637	480-63-7	2,4,6-Trimethylbenzoic acid	0	0	0	0	0	0	0	0	0	0	480-63-7	0	0	0	0	0	0	0	0
1097	DTXSID7022049	2,4,6-Trimethylphenol	527-60-6	C527606	527-60-6	2,4,6-Trimethylphenol	0	0	0	0	0	0	0	0	0	0	527-60-6	0	0	0	0	0	0	0	0
23	DTXSID8037754	2,4,6-Tris(allyloxy)-1,3,5-triazine	101-37-1	C101371	101-37-1	2,4,6-Tris(allyloxy)-1,3,5-triazine	0	0	0	0	0	0	0	0	0	0	101-37-1	0	0	0	0	0	0	0	0
1639	DTXSID5026548	2,4,6-Tris(dimethylaminomethyl)phenol	90-72-2	C90722	90-72-2	2,4,6-Tris(dimethylaminomethyl)phenol	0	0	0	0	0	0	0	0	0	0	90-72-2	0	0	0	0	0	0	0	0
401	DTXSID7027041	2,4,7,9-Tetramethyl-5-decyne-4,7-diol	126-86-3	C126863	126-86-3	2,4,7,9-Tetramethyl-5-decyne-4,7-diol	0	0	0	0	0	0	0	0	0	0	126-86-3	0	0	0	0	0	0	0	0
843	DTXSID7029241	2,4-Bis(1-methyl-1-phenylethyl)phenol	2772-45-4	C2772454	2772-45-4	2,4-Bis(1-methyl-1-phenylethyl)phenol	0	0.178178	0	1	0	0.0141781	0	0.164	0	1	2772-45-4	0	0.0262397	0	0.13776	0	1	0	0.0404178
326	DTXSID9026974	2,4-Bis(2-methylbutan-2-yl)phenol	120-95-6	C120956	120-95-6	2,4-Di-tert-pentylphenol	3.45111e-05	0.184659	0	1	3.45111e-05	0.184659	0	0	0	0	120-95-6	0	0	0	0	0	0	3.45111e-05	0.184659
1687	DTXSID5020443	2,4-D 1-butyl ester	94-80-4	C94804	94-80-4	2,4-D Butyl ester	0	0	0	0	0	0	0	0	0	0	94-80-4	0	0	0	0	0	0	0	0
829	DTXSID4027496	2,4-D sodium salt	2702-72-9	C2702729	2702-72-9	2,4-D sodium salt	0	0	0	0	0	0	0	0	0	0	2702-72-9	0	0	0	0	0	0	0	0
1689	DTXSID7024035	2,4-DB	94-82-6	C94826	94-82-6	2,4-DB	0	0	0	0	0	0	0	0	0	0	94-82-6	0	0	0	0	0	0	0	0
671	DTXSID1032309	2,4-D-Butotyl	1929-73-3	C1929733	1929-73-3	2,4-D-Butotyl	0	0	0	0	0	0	0	0	0	0	1929-73-3	0	0	0	0	0	0	0	0
1112	DTXSID1041346	2,4-D-ethyl ester	533-23-3	C533233	533-23-3	2,4-D-ethyl ester	0	0	0	0	0	0	0	0	0	0	533-23-3	0	0	0	0	0	0	0	0
1708	DTXSID4020402	2,4-Diaminotoluene	95-80-7	C95807	95-80-7	2,4-Diaminotoluene	0	0	0	0	0	0	0	0	0	0	95-80-7	0	0	0	0	0	0	0	0
324	DTXSID1020439	2,4-Dichlorophenol	120-83-2	C120832	120-83-2	2,4-Dichlorophenol	0	0	0	0	0	0	0	0	0	0	120-83-2	0	0	0	0	0	0	0	0
1686	DTXSID0020442	2,4-Dichlorophenoxyacetic acid	94-75-7	C94757	94-75-7	2,4-Dichlorophenoxyacetic acid	0	0	0	0	0	0	0	0	0	0	94-75-7	0	0	0	0	0	0	0	0
434	DTXSID8022406	2,4-Dihydroxybenzophenone	131-56-6	C131566	131-56-6	2,4-Dihydroxybenzophenone	0	0.195105	0	1	0	-0.0108947	0	0.206	0	1	131-56-6	0	0.00992974	0	0.19607	0	1	0	-0.000964916
870	DTXSID7042273	2,4-Diisopropylphenol	377788	C2934056	2934-05-06	2,4-Diisopropylphenol	0	0.10486	0	1	0	0.10486	0	0	0	0	2934-05-06	0	-0.0161442	0	0.0161442	0	0	0	0.0887159
82	DTXSID2021864	2,4-Dimethylphenol	105-67-9	C105679	105-67-9	2,4-Dimethylphenol	0	0	0	0	0	0	0	0	0	0	105-67-9	0	0	0	0	0	0	0	0
1069	DTXSID0020523	2,4-Dinitrophenol	51-28-5	C51285	51-28-5	2,4-Dinitrophenol	0	0.0578289	0	0	0	0.0578289	0	0	0	0	51-28-5	0	-0.0357871	0	0.0357871	0	0	0	0.0220419
329	DTXSID0020529	2,4-Dinitrotoluene	121-14-2	C121142	121-14-2	2,4-Dinitrotoluene	0	0	0	0	0	0	0	0	0	0	121-14-2	0	0	0	0	0	0	0	0
1728	DTXSID2026602	2,4-Di-tert-butylphenol	96-76-4	C96764	96-76-4	2,4-Di-tert-butylphenol	0	0.190451	0	1	-0.0238	0.143351	0.0238	0.0471	0	0	96-76-4	0.00158405	-0.0440788	0.022216	0.0911788	0	0	-0.022216	0.099272
1198	DTXSID7025003	2,5-Dichlorophenol	583-78-8	C583788	583-78-8	2,5-Dichlorophenol	0	0	0	0	0	0	0	0	0	0	583-78-8	0	0	0	0	0	0	0	0
1479	DTXSID9025110	2,5-Dimethyl-2,5-di-(tert-butylperoxy)hexane	78-63-7	C78637	78-63-7	2,5-Dimethyl-2,5-di-(tert-butylperoxy)hexane	0	0	0	0	0	0	0	0	0	0	78-63-7	0	0	0	0	0	0	0	0
1253	DTXSID5041641	2,5-Dimethylbenzenesulfonic acid	609-54-1	C609541	609-54-1	2,5-Dimethylbenzenesulfonic acid	0	0	0	0	0	0	0	0	0	0	609-54-1	0	0	0	0	0	0	0	0
1710	DTXSID6025145	2,5-Dimethylphenol	95-87-4	C95874	95-87-4	2,5-Dimethylphenol	0	0	0	0	0	0	0	0	0	0	95-87-4	0	0	0	0	0	0	0	0
1611	DTXSID8041248	2,5-Di-tert-butylbenzene-1,4-diol	88-58-4	C88584	88-58-4	2,5-Di-tert-butylbenzene-1,4-diol	0.0194781	0.048531	0	0	0.0194781	0.00723101	0	0.0413	0	0	88-58-4	-0.00345876	-0.00404841	0.00345876	0.0453484	0	0	0.0160194	0.0031826
965	DTXSID1044564	2,6,10-Trimethyl-2,6,10-triazaundecane	3855-32-1	C3855321	3855-32-1	2,6,10-Trimethyl-2,6,10-triazaundecane	5.18883e-05	0	0	0	5.18883e-05	0	0	0	0	0	3855-32-1	0	0	0	0	0	0	5.18883e-05	0
360	DTXSID8029159	2,6,8-Trimethyl-4-nonanol	123-17-1	C123171	123-17-1	2,6,8-Trimethyl-4-nonanol	0	0	0	0	0	0	0	0	0	0	123-17-1	0	0	0	0	0	0	0	0
1192	DTXSID6027218	2,6-Diethylaniline	579-66-8	C579668	579-66-8	2,6-Diethylaniline	0	0	0	0	0	0	0	0	0	0	579-66-8	0	0	0	0	0	0	0	0
762	DTXSID7035272	2,6-Diisopropylnaphthalene	24157-81-1	C24157811	24157-81-1	2,6-Diisopropylnaphthalene	0	0	0	0	0	0	0	0	0	0	24157-81-1	0	0	0	0	0	0	0	0
446	DTXSID6041424	2,6-Dimethyl-2-heptanol	13254-34-7	C13254347	13254-34-7	2,6-Dimethyl-2-heptanol	0	0	0	0	0	0	0	0	0	0	13254-34-7	0	0	0	0	0	0	0	0
1595	DTXSID8026307	2,6-Dimethylaniline	87-62-7	C87627	87-62-7	2,6-Dimethylaniline	0	0	0	0	-0.000123	0	0.000123	0	0	0	87-62-7	0.000123	0	0	0	0	0	0	0
1183	DTXSID9024063	2,6-Dimethylphenol	576-26-1	C576261	576-26-1	2,6-Dimethylphenol	0	0	0	0	0	0	0	0	0	0	576-26-1	0	0	0	0	0	0	0	0
1251	DTXSID5020528	2,6-Dinitrotoluene	606-20-2	C606202	606-20-2	2,6-Dinitrotoluene	0	0	0	0	0	0	0	0	0	0	606-20-2	0	0	0	0	0	0	0	0
980	DTXSID0029262	2,6-Di-tert-butyl-4-ethylphenol	4130-42-1	C4130421	4130-42-1	2,6-Di-tert-butyl-4-ethylphenol	0	0.0372913	0	0	0	0.0372913	0	0	0	0	4130-42-1	0	-0.0154438	0	0.0154438	0	0	0	0.0218475
1030	DTXSID8041379	2,6-Di-tert-butyl-4-methoxyphenol	489-01-0	C489010	489-01-0	2,6-Di-tert-butyl-4-methoxyphenol	0	0	0	0	0	0	0	0	0	0	489-01-0	0	0	0	0	0	0	0	0
414	DTXSID6027052	2,6-Di-tert-butylphenol	128-39-2	C128392	128-39-2	2,6-Di-tert-butylphenol	0	0.0128976	0	0	0	0.0128976	0	0	0	0	128-39-2	0	-0.00239545	0	0.00239545	0	0	0	0.0105022
1039	DTXSID7022043	2,6-Pyridinedicarboxylic acid	499-83-2	C499832	499-83-2	2,6-Pyridinedicarboxylic acid	0	0	0	0	0	0	0	0	0	0	499-83-2	0	0	0	0	0	0	0	0
531	DTXSID7021520	2-[2-(2-Butoxyethoxy)ethoxy]ethanol	143-22-6	C143226	143-22-6	2-[2-(2-Butoxyethoxy)ethoxy]ethanol	0	0	0	0	0	0	0	0	0	0	143-22-6	0	0	0	0	0	0	0	0
237	DTXSID3024368	2-[2-(2-Ethoxyethoxy)ethoxy]ethanol	112-50-5	C112505	112-50-5	2-[2-(2-Ethoxyethoxy)ethoxy]ethanol	0	0	0	0	0	0	0	0	0	0	112-50-5	0	0	0	0	0	0	0	0
232	DTXSID5026912	2-[2-(2-Methoxyethoxy)ethoxy]ethanol	112-35-6	C112356	112-35-6	2-[2-(2-Methoxyethoxy)ethoxy]ethanol	0	0	0	0	0	0	0	0	0	0	112-35-6	0	0	0	0	0	0	0	0
1663	DTXSID2041389	2'-Acetonaphthone	93-08-3	C93083	93-08-3	2'-Acetonaphthone	0	0.0244766	0	0	0	0.0244766	0	0	0	0	93-08-3	0	-0.00587066	0	0.00587066	0	0	0	0.018606
574	DTXSID5027770	2-Acrylamido-2-methyl-1-propanesulfonic acid	15214-89-8	C15214898	15214-89-8	2-Acrylamido-2-methyl-1-propanesulfonic acid	0	0	0	0	0	0	0	0	0	0	15214-89-8	0	0	0	0	0	0	0	0
384	DTXSID8027032	2-Amino-2-methylpropan-1-ol	124-68-5	C124685	124-68-5	2-Amino-2-methylpropan-1-ol	0	0	0	0	0	0	0	0	0	0	124-68-5	0	0	0	0	0	0	0	0
1736	DTXSID1020069	2-Amino-5-azotoluene	97-56-3	C97563	97-56-3	2-Amino-5-azotoluene	0	0.192973	0	1	0	0.0229735	0	0.17	0	1	97-56-3	0	0.0125571	0	0.157443	0	1	0	0.0355306
275	DTXSID6020068	2-Aminoanthraquinone	117-79-3	C117793	117-79-3	2-Aminoanthraquinone	0.0335456	0.00889501	0	0	0.0236256	-0.011305	0.00992	0.0202	0	0	117-79-3	-0.0312083	0.00771872	0.0411283	0.0124813	0	0	-0.0075827	-0.00358627
1627	DTXSID5023877	2-Anisidine	90-04-0	C90040	90-04-0	2-Anisidine	0	0	0	0	0	0	0	0	0	0	90-04-0	0	0	0	0	0	0	0	0
35	DTXSID4026684	2-Benzylideneoctanal	101-86-0	C101860	101-86-0	2-(Phenylmethylene)octanal	0.019856	0	0	0	0.019856	0	0	0	0	0	101-86-0	-0.0248283	0	0.0248283	0	0	0	-0.00497232	0
781	DTXSID4034576	2-Bromo-4-hydroxyacetophenone	2491-38-5	C2491385	2491-38-5	2-Bromo-4-hydroxyacetophenone	0	0.0134617	0	0	0	0.0134617	0	0	0	0	2491-38-5	0	0	0	0	0	0	0	0.0134617
1722	DTXSID1021821	2-Butanone oxime	96-29-7	C96297	96-29-7	2-Butanone oxime	0	0	0	0	0	0	0	0	0	0	96-29-7	0	0	0	0	0	0	0	0
201	DTXSID1024097	2-Butoxyethanol	111-76-2	C111762	111-76-2	2-Butoxyethanol	0	0	0	0	0	0	0	0	0	0	111-76-2	0	0	0	0	0	0	0	0
221	DTXSID1026904	2-Butoxyethyl acetate	112-07-2	C112072	112-07-2	2-Butoxyethyl acetate	0	0	0	0	0	0	0	0	0	0	112-07-2	0	0	0	0	0	0	0	0
967	DTXSID0044818	2-Butyloctan-1-ol	735273	C3913028	3913-02-08	2-Butyloctan-1-ol	0	0	0	0	0	0	0	0	0	0	3913-02-08	0	0	0	0	0	0	0	0
172	DTXSID4021921	2-Butyne-1,4-diol	110-65-6	C110656	110-65-6	2-Butyne-1,4-diol	0	0	0	0	0	0	0	0	0	0	110-65-6	0	0	0	0	0	0	0	0
1652	DTXSID0022353	2-Chloro-4-phenylphenol	92-04-6	C92046	92-04-6	2-Chloro-4-phenylphenol	0	0.317544	0	1	0	-0.034456	0	0.352	0	1	92-04-6	0	0.0621515	0	0.289849	0	1	0	0.0276955
1109	DTXSID9020293	2-Chloroacetophenone	532-27-4	C532274	532-27-4	2-Chloroacetophenone	0	0.126715	0	1	-0.00461	0.0859146	0.00461	0.0408	0	0	532-27-4	0.00124741	-0.00111666	0.00336259	0.0419167	0	0	-0.00336259	0.0847979
1211	DTXSID3041409	2-Chloro-N-phenylacetamide	587-65-5	C587655	587-65-5	2-Chloro-N-phenylacetamide	0	0.171101	0	1	0	0.0371014	0	0.134	0	1	587-65-5	0	-0.00860284	0	0.142603	0	1	0	0.0284985
175	DTXSID7024087	2-Ethoxyethanol	110-80-5	C110805	110-80-5	2-Ethoxyethanol	0	0	0	0	0	0	0	0	0	0	110-80-5	0	0	0	0	0	0	0	0
183	DTXSID9021928	2-Ethoxyethyl acetate	111-15-9	C111159	111-15-9	2-Ethoxyethyl acetate	0	0	0	0	0	0	0	0	0	0	111-15-9	0	0	0	0	0	0	0	0
1684	DTXSID2042276	2-Ethoxyphenol	94-71-3	C94713	94-71-3	o-Ethoxyphenol	0	0	0	0	0	0	0	0	0	0	94-71-3	0	0	0	0	0	0	0	0
1691	DTXSID4025292	2-Ethyl-1,3-hexanediol	94-96-2	C94962	94-96-2	2-Ethyl-1,3-hexanediol	0	0	0	0	0	0	0	0	0	0	94-96-2	0	0	0	0	0	0	0	0
71	DTXSID5020605	2-Ethyl-1-hexanol	104-76-7	C104767	104-76-7	2-Ethyl-1-hexanol	0	0	0	0	0	0	0	0	0	0	104-76-7	0	0	0	0	0	0	0	0
1308	DTXSID4025296	2-Ethyl-2-hexenal	645-62-5	C645625	645-62-5	2-Ethyl-2-hexenal	0	0	0	0	0	0	0	0	0	0	645-62-5	0	0	0	0	0	0	0	0
1034	DTXSID5041516	2-Ethyl-3-hydroxy-4H-pyran-4-one	1110651	C4940118	4940-11-08	2-Ethyl-3-hydroxy-4H-pyran-4-one	0	0	0	0	0	0	0	0	0	0	4940-11-08	0	0	0	0	0	0	0	0
774	DTXSID7027833	2-Ethyl-6-methylaniline	24549-06-2	C24549062	24549-06-2	2-Ethyl-6-methylaniline	0	0	0	0	0	0	0	0	0	0	24549-06-2	0	0	0	0	0	0	0	0
357	DTXSID9025291	2-Ethylhexanal	123-05-7	C123057	123-05-7	2-Ethylhexanal	0	0	0	0	0	0	0	0	0	0	123-05-7	0	0	0	0	0	0	0	0
563	DTXSID9025293	2-Ethylhexanoic acid	149-57-5	C149575	149-57-5	2-Ethylhexanoic acid	0.0208636	0	0	0	0.0208636	0	0	0	0	0	149-57-5	-0.0272254	0	0.0272254	0	0	0	-0.00636186	0
713	DTXSID7029320	2-Ethylhexyl 4-(dimethylamino)benzoate	21245-02-3	C21245023	21245-02-3	2-Ethylhexyl 4-(dimethylamino)benzoate	0	0	0	0	0	0	0	0	0	0	21245-02-3	0	0	0	0	0	0	0	0
46	DTXSID8026694	2-Ethylhexyl acetate	103-09-3	C103093	103-09-3	2-Ethylhexyl acetate	0	0	0	0	0	0	0	0	0	0	103-09-3	0	0	0	0	0	0	0	0
48	DTXSID9025297	2-Ethylhexyl acrylate	103-11-7	C103117	103-11-7	2-Ethylhexyl acrylate	0	0	0	0	0	0	0	0	0	0	103-11-7	0	0	0	0	0	0	0	0
377	DTXSID1025300	2-Ethylhexyl diphenyl phosphate	1241-94-7	C1241947	1241-94-7	2-Ethylhexyl diphenyl phosphate	0	0.0283404	0	0	0	0.0282104	0	0.00013	0	0	1241-94-7	0	-0.0100669	0	0.0101969	0	0	0	0.0181435
724	DTXSID9047178	2-Ethylhexyl octadecanoate	22047-49-0	C22047490	22047-49-0	2-Ethylhexyl octadecanoate	0	0	0	0	0	0	0	0	0	0	22047-49-0	0	0	0	0	0	0	0	0
1437	DTXSID4027656	2-Ethylhexyl sulfanylacetate	7659-86-1	C7659861	7659-86-1	2-Ethylhexyl thioglycolate	0	0	0	0	0	0	0	0	0	0	7659-86-1	0	0	0	0	0	0	0	0
1554	DTXSID9047205	2-Ethylhexyl trans-4-methoxycinnamate	83834-59-7	C83834597	83834-59-7	2-Ethylhexyl trans-4-methoxycinnamate	0	0.00661083	0	0	0	0.00661083	0	0	0	0	83834-59-7	0	-0.00855898	0	0.00855898	0	0	0	-0.00194815
1076	DTXSID4022525	2-Ethylhexylparaben	5153-25-3	C5153253	5153-25-3	2-Ethylhexylparaben	0.0295053	0.171827	0	1	-0.118495	0.146627	0.148	0.0252	1	0	5153-25-3	0.09203	-0.0591957	0.05597	0.0843957	0	0	-0.0264647	0.0874314
1624	DTXSID1022479	2-Ethylphenol	90-00-6	C90006	90-00-6	2-Ethylphenol	0	0	0	0	0	0	0	0	0	0	90-00-6	0	0	0	0	0	0	0	0
167	DTXSID5021916	2-Heptanone	110-43-0	C110430	110-43-0	2-Heptanone	0	0	0	0	0	0	0	0	0	0	110-43-0	0	0	0	0	0	0	0	0
766	DTXSID1041265	2-Hexyl-1-decanol	2425-77-6	C2425776	2425-77-6	2-Hexyl-1-decanol	0	0.00378117	0	0	0	0.00378117	0	0	0	0	2425-77-6	0	-0.00504121	0	0.00504121	0	0	0	-0.00126003
1427	DTXSID7025427	2-Hydroxy-2-methylpropanenitrile	75-86-5	C75865	75-86-5	2-Hydroxy-2-methylpropanenitrile	0	0	0	0	0	0	0	0	0	0	75-86-5	0	0	0	0	0	0	0	0
435	DTXSID3022405	2-Hydroxy-4-methoxybenzophenone	131-57-7	C131577	131-57-7	2-Hydroxy-4-methoxybenzophenone	0	0.0341344	0	0	0	0.0341344	0	0	0	0	131-57-7	0	0	0	0	0	0	0	0.0341344
290	DTXSID7040285	2-Hydroxyacetophenone	118-93-4	C118934	118-93-4	2-Hydroxyacetophenone	0	0	0	0	0	0	0	0	0	0	118-93-4	0	0	0	0	0	0	0	0
1254	DTXSID3041661	2-Hydroxybenzonitrile	611-20-1	C611201	611-20-1	2-Hydroxybenzonitrile	0.0104853	0	0	0	-0.00511469	0	0.0156	0	0	0	611-20-1	0.00253525	0	0.0130647	0	0	0	-0.00257944	0
279	DTXSID5047879	2-Hydroxybenzophenone	117-99-7	C117997	117-99-7	2-Hydroxybenzophenone	0	0.00543846	0	0	0	0.00543846	0	0	0	0	117-99-7	0	-0.00713454	0	0.00713454	0	0	0	-0.00169608
1532	DTXSID2022123	2-Hydroxyethyl acrylate	818-61-1	C818611	818-61-1	2-Hydroxyethyl acrylate	0	0.0155613	0	0	0	0.0155613	0	0	0	0	818-61-1	-0.0050243	0	0.0050243	0	0	0	-0.0050243	0.0155613
940	DTXSID6032516	2-Hydroxyethyl octyl sulfide	3547-33-9	C3547339	3547-33-9	2-Hydroxyethyl octyl sulfide	0	0.0240443	0	0	0	0.0240443	0	0	0	0	3547-33-9	0	0	0	0	0	0	0	0.0240443
1614	DTXSID2044391	2-Isopropylphenol	88-69-7	C88697	88-69-7	2-Isopropylphenol	0	0	0	0	0	0	0	0	0	0	88-69-7	0	0	0	0	0	0	0	0
561	DTXSID1020807	2-Mercaptobenzothiazole	149-30-4	C149304	149-30-4	2-Mercaptobenzothiazole	0	0	0	0	0	0	0	0	0	0	149-30-4	0	0	0	0	0	0	0	0
1733	DTXSID0038700	2-Methoxy-4-nitroaniline	97-52-9	C97529	97-52-9	2-Methoxy-4-nitroaniline	0	0	0	0	0	0	0	0	0	0	97-52-9	0	0	0	0	0	0	0	0
320	DTXSID1020350	2-Methoxy-5-methylaniline	120-71-8	C120718	120-71-8	2-Methoxy-5-methylaniline	0	0	0	0	0	0	0	0	0	0	120-71-8	0	0	0	0	0	0	0	0
1765	DTXSID0020943	2-Methoxy-5-nitroaniline	99-59-2	C99592	99-59-2	2-Methoxy-5-nitroaniline	0	0	0	0	0	0	0	0	0	0	99-59-2	0	0	0	0	0	0	0	0
155	DTXSID5024182	2-Methoxyethanol	109-86-4	C109864	109-86-4	2-Methoxyethanol	0	0	0	0	0	0	0	0	0	0	109-86-4	0	0	0	0	0	0	0	0
1630	DTXSID0023113	2-Methoxyphenol	90-05-1	C90051	90-05-1	2-Methoxyphenol	0	0	0	0	0	0	0	0	0	0	90-05-1	0	0	0	0	0	0	0	0
115	DTXSID5021885	2-Methyl-2,4-pentanediol	107-41-5	C107415	107-41-5	2-Methyl-2,4-pentanediol	0	0	0	0	0	0	0	0	0	0	107-41-5	0	0	0	0	0	0	0	0
1117	DTXSID1022053	2-Methyl-4,6-dinitrophenol	534-52-1	C534521	534-52-1	2-Methyl-4,6-dinitrophenol	0	0.0444364	0	0	0	0.0146364	0	0.0298	0	0	534-52-1	0	0.00481013	0	0.0249899	0	0	0	0.0194465
1764	DTXSID4020959	2-Methyl-5-nitroaniline	99-55-8	C99558	99-55-8	2-Methyl-5-nitroaniline	0	0.023301	0	0	0	0.023301	0	0	0	0	99-55-8	0	-0.0308634	0	0.0308634	0	0	0	-0.00756239
1700	DTXSID1026164	2-Methylaniline	95-53-4	C95534	95-53-4	2-Methylaniline	0	0	0	0	0	0	0	0	0	0	95-53-4	0	0	0	0	0	0	0	0
1298	DTXSID7021364	2-Methylaniline hydrochloride	636-21-5	C636215	636-21-5	2-Methylaniline hydrochloride	0	0	0	0	0	0	0	0	0	0	636-21-5	0	0	0	0	0	0	0	0
772	DTXSID4041440	2-Methylbutyl isovalerate	2445-77-4	C2445774	2445-77-4	2-Methylbutyl isovalerate	0	0	0	0	0	0	0	0	0	0	2445-77-4	0	0	0	0	0	0	0	0
1008	DTXSID4025612	2-Methylpentanedinitrile	4553-62-2	C4553622	4553-62-2	2-Methylpentanedinitrile	0	0	0	0	0	0	0	0	0	0	4553-62-2	0	0	0	0	0	0	0	0
1482	DTXSID5026461	2-Methylpropanenitrile	78-82-0	C78820	78-82-0	2-Methylpropanenitrile	0	0	0	0	0	0	0	0	0	0	78-82-0	0	0	0	0	0	0	0	0
471	DTXSID5027061	2-Naphthalenol	135-19-3	C135193	135-19-3	2-Naphthalenol	0	0	0	0	0	0	0	0	0	0	135-19-3	0	0	0	0	0	0	0	0
1647	DTXSID2020921	2-Naphthylamine	91-59-8	C91598	91-59-8	2-Naphthylamine	0	0	0	0	0	0	0	0	0	0	91-59-8	0	0	0	0	0	0	0	0
1615	DTXSID1025726	2-Nitroaniline	88-74-4	C88744	88-74-4	2-Nitroaniline	0	0	0	0	0	0	0	0	0	0	88-74-4	0	0	0	0	0	0	0	0
1616	DTXSID1021790	2-Nitrophenol	88-75-5	C88755	88-75-5	2-Nitrophenol	0	0	0	0	0	0	0	0	0	0	88-75-5	0	0	0	0	0	0	0	0
1543	DTXSID0047456	2-Norbornene-5,6-dicarboxylic anhydride	826-62-0	C826620	826-62-0	2-Norbornene-5,6-dicarboxylic anhydride	0	0	0	0	0	0	0	0	0	0	826-62-0	0	0	0	0	0	0	0	0
371	DTXSID0027014	2-Octanol	123-96-6	C123966	123-96-6	2-Octanol	0	0	0	0	0	0	0	0	0	0	123-96-6	0	0	0	0	0	0	0	0
1113	DTXSID3036288	2-Octyl-1-dodecanol	5333-42-6	C5333426	5333-42-6	2-Octyl-1-dodecanol	0	0	0	0	0	0	0	0	0	0	5333-42-6	0	0	0	0	0	0	0	0
122	DTXSID0021888	2-Pentanone	107-87-9	C107879	107-87-9	2-Pentanone	0	0	0	0	0	0	0	0	0	0	107-87-9	0	0	0	0	0	0	0	0
354	DTXSID9021976	2-Phenoxyethanol	122-99-6	C122996	122-99-6	2-Phenoxyethanol	0	0	0	0	0	0	0	0	0	0	122-99-6	0	0	0	0	0	0	0	0
1237	DTXSID9026342	2-Phenylethanol	60-12-8	C60128	60-12-8	2-Phenylethanol	0	0	0	0	0	0	0	0	0	0	60-12-8	0	0	0	0	0	0	0	0
1681	DTXSID9047590	2-Phenylethyl benzoate	94-47-3	C94473	94-47-3	2-Phenylethyl benzoate	0.000255696	0.00065637	0	0	0.000255696	0.00065637	0	0	0	0	94-47-3	0	-0.000982705	0	0.000982705	0	0	0.000255696	-0.000326336
1638	DTXSID2021151	2-Phenylphenol	90-43-7	C90437	90-43-7	2-Phenylphenol	0	0.0474939	0	0	0	0.0474939	0	0	0	0	90-43-7	0	-0.0431558	0	0.0431558	0	0	0	0.00433812
848	DTXSID1027500	2-Propoxyethanol	2807-30-9	C2807309	2807-30-9	2-Propoxyethanol	0	0	0	0	0	0	0	0	0	0	2807-30-9	0	0	0	0	0	0	0	0
8	DTXSID9029302	2-Propyl-1-heptanol	10042-59-8	C10042598	10042-59-8	2-Propyl-1-heptanol	0	0	0	0	0	0	0	0	0	0	10042-59-8	0	0	0	0	0	0	0	0
1261	DTXSID8027246	2-Pyrrolidinone	616-45-5	C616455	616-45-5	2-Pyrrolidinone	0	0	0	0	0	0	0	0	0	0	616-45-5	0	0	0	0	0	0	0	0
550	DTXSID4041818	2-sec-Butylcyclohexanone	14765-30-1	C14765301	14765-30-1	2-sec-Butylcyclohexanone	0	0	0	0	0	0	0	0	0	0	14765-30-1	0	0	0	0	0	0	0	0
1727	DTXSID4044581	2-tert-Butyl-4-ethylphenol	96-70-8	C96708	96-70-8	2-tert-Butyl-4-ethylphenol	0	0.0624486	0	0	0	0.0624486	0	0	0	0	96-70-8	0	-0.020777	0	0.020777	0	0	0	0.0416716
327	DTXSID7040788	2-tert-Butyl-4-methoxyphenol	121-00-6	C121006	121-00-6	2-tert-Butyl-4-methoxyphenol	0	0.0841135	0	0	0	0.0841135	0	0	0	0	121-00-6	0	-0.0428941	0	0.0428941	0	0	0	0.0412194
761	DTXSID2020212	2-tert-Butyl-4-methylphenol	2409-55-4	C2409554	2409-55-4	2-tert-Butyl-4-methylphenol	0	0.0982675	0	0	0	0.0982675	0	0	0	0	2409-55-4	0	-0.0463044	0	0.0463044	0	0	0	0.0519632
1612	DTXSID2026529	2-tert-Butyl-5-methylphenol	88-60-8	C88608	88-60-8	2-Tert-Butyl-5-methylphenol	0	0.0464901	0	0	0	0.0464901	0	0	0	0	88-60-8	0	0	0	0	0	0	0	0.0464901
1610	DTXSID3036105	2-tert-Butylcyclohexyl acetate	88-41-5	C88415	88-41-5	2-tert-Butylcyclohexyl acetate	0	0	0	0	0	0	0	0	0	0	88-41-5	0	0	0	0	0	0	0	0
1607	DTXSID2026525	2-tert-Butylphenol	88-18-6	C88186	88-18-6	2-tert-Butylphenol	0	0.0267136	0	0	0	0.0267136	0	0	0	0	88-18-6	0	0	0	0	0	0	0	0.0267136
222	DTXSID2021943	2-Undecanone	112-12-9	C112129	112-12-9	2-Undecanone	0	0	0	0	0	0	0	0	0	0	112-12-9	0	0	0	0	0	0	0	0
1519	DTXSID9026500	3-(4-tert-Butylphenyl)-2-methylpropanal	80-54-6	C80546	80-54-6	2-(4-Tert-Butylbenzyl)propionaldehyde	0	0	0	0	0	0	0	0	0	0	80-54-6	0	0	0	0	0	0	0	0
152	DTXSID5025102	3-(Dimethylamino)propylamine	109-55-7	C109557	109-55-7	3-(Dimethylamino)propylamine	0	0	0	0	0	0	0	0	0	0	109-55-7	0	0	0	0	0	0	0	0
907	DTXSID9027528	3-(Methylthio)propanal	3268-49-3	C3268493	3268-49-3	3-(Methylthio)propanal	0	0	0	0	0	0	0	0	0	0	3268-49-3	0	0	0	0	0	0	0	0
1311	DTXSID5044572	3,3,4,4,5,5,6,6,7,7,8,8,8-Tridecafluorooctan-1-ol	647-42-7	C647427	647-42-7	6:2 Fluorotelomer alcohol	0	0	0	0	0	0	0	0	0	0	647-42-7	0	0	0	0	0	0	0	0
1500	DTXSID1026081	3,3',5,5'-Tetrabromobisphenol A	79-94-7	C79947	79-94-7	3,3',5,5'-Tetrabromobisphenol A	0	0.133768	0	1	0	0.0297675	0	0.104	0	1	79-94-7	0	-0.0043316	0	0.108332	0	1	0	0.0254359
264	DTXSID9041815	3,3,5-Trimethylcyclohexanol	116-02-9	C116029	116-02-9	3,3,5-Trimethylcyclohexanol	0	0	0	0	0	0	0	0	0	0	116-02-9	0	0	0	0	0	0	0	0
284	DTXSID1026241	3,3,5-Trimethylcyclohexyl salicylate	118-56-9	C118569	118-56-9	3,3,5-Trimethylcyclohexyl salicylate	0	0.0688855	0	0	0	0.0688855	0	0	0	0	118-56-9	0	-0.0259211	0	0.0259211	0	0	0	0.0429644
692	DTXSID1020485	3,3'-Dimethoxybenzidine dihydrochloride	20325-40-0	C20325400	20325-40-0	3,3'-Dimethoxybenzidine dihydrochloride	0	0.244048	0	1	0	-0.0429519	0	0.287	0	1	20325-40-0	0	0.0362421	0	0.250758	0	1	0	-0.00670979
304	DTXSID5024059	3,3'-Dimethylbenzidine	119-93-7	C119937	119-93-7	3,3'-Dimethylbenzidine	0	0.191432	0	1	0	0.0844319	0	0.107	0	1	119-93-7	0	-0.0105683	0	0.117568	0	1	0	0.0738636
1256	DTXSID6020511	3,3'-Dimethylbenzidine dihydrochloride	612-82-8	C612828	612-82-8	3,3'-Dimethylbenzidine dihydrochloride	0.00875547	0.221203	0	1	0.00853047	0.0672025	0.000225	0.154	0	1	612-82-8	-0.0339828	0.113826	0.0342078	0.0401741	0	0	-0.0254523	0.181028
1037	DTXSID9024930	3,4-Diaminotoluene	496-72-0	C496720	496-72-0	3,4-Diaminotoluene	0.00371914	0	0	0	0.00371914	0	0	0	0	0	496-72-0	-0.00436029	0	0.00436029	0	0	0	-0.000641143	0
1430	DTXSID8022113	3,4-Dichloro-1-butene	760-23-6	C760236	760-23-6	3,4-Dichloro-1-butene	0	0	0	0	0	0	0	0	0	0	760-23-6	0	0	0	0	0	0	0	0
1707	DTXSID7021815	3,4-Dichloroaniline	95-76-1	C95761	95-76-1	3,4-Dichloroaniline	0	0.0401668	0	0	0	0.0401668	0	0	0	0	95-76-1	0	-0.0196008	0	0.0196008	0	0	0	0.020566
1763	DTXSID8024999	3,4-Dichloronitrobenzene	99-54-7	C99547	99-54-7	3,4-Dichloronitrobenzene	0	0	0	0	0	0	0	0	0	0	99-54-7	0	0	0	0	0	0	0	0
177	DTXSID6041426	3,4-Dihydro-2H-pyran	110-87-2	C110872	110-87-2	3,4-Dihydro-2H-pyran	0	0	0	0	0	0	0	0	0	0	110-87-2	0	0	0	0	0	0	0	0
1703	DTXSID4024062	3,4-Dimethylphenol	95-65-8	C95658	95-65-8	3,4-Dimethylphenol	0	0	0	0	0	0	0	0	0	0	95-65-8	0	0	0	0	0	0	0	0
1368	DTXSID8023216	3,5,3'-Triiodothyronine	1823692	C6893023	6893-02-03	3,5,3'-Triiodothyronine	0	0.072912	0	0	0	0.072912	0	0	0	0	6893-02-03	0	-8.94136e-05	0	8.94136e-05	0	0	0	0.0728226
933	DTXSID7029661	3,5,5-Trimethyl-1-hexanol	3452-97-9	C3452979	3452-97-9	3,5,5-Trimethyl-1-hexanol	0	0	0	0	0	0	0	0	0	0	3452-97-9	0	0	0	0	0	0	0	0
1201	DTXSID0041270	3,5,5-Trimethylhexyl acetate	58430-94-7	C58430947	58430-94-7	3,5,5-Trimethylhexyl acetate	0	0	0	0	0	0	0	0	0	0	58430-94-7	0	0	0	0	0	0	0	0
1276	DTXSID7030307	3,5-Dichloroaniline	626-43-7	C626437	626-43-7	3,5-Dichloroaniline	0	0	0	0	0	0	0	0	0	0	626-43-7	0	0	0	0	0	0	0	0
119	DTXSID6041472	3,5-Dimethyl-1-hexyn-3-ol	107-54-0	C107540	107-54-0	3,5-Dimethyl-1-hexyn-3-ol	0	0	0	0	0	0	0	0	0	0	107-54-0	0	0	0	0	0	0	0	0
138	DTXSID1025148	3,5-Dimethylphenol	108-68-9	C108689	108-68-9	3,5-Dimethylphenol	0	0	0	0	0	0	0	0	0	0	108-68-9	0	0	0	0	0	0	0	0
584	DTXSID2027412	3,6,9,12-Tetraoxahexadecan-1-ol	1559-34-8	C1559348	1559-34-8	3,6,9,12-Tetraoxahexadecan-1-ol	0	0	0	0	0	0	0	0	0	0	1559-34-8	0	0	0	0	0	0	0	0
1122	DTXSID6024836	3,7-Dimethyl-2,6-octadienal	5392-40-5	C5392405	5392-40-5	3,7-Dimethyl-2,6-octadienal	0	0.00163524	0	0	0	0.00163524	0	0	0	0	5392-40-5	0	0	0	0	0	0	0	0.00163524
1074	DTXSID3036286	3,7-Dimethyl-2,6-octadienenitrile	5146-66-7	C5146667	5146-66-7	Citralva	0	0	0	0	0	0	0	0	0	0	5146-66-7	0	0	0	0	0	0	0	0
1480	DTXSID7029110	3,7-Dimethyl-3-octanol	78-69-3	C78693	78-69-3	3,7-Dimethyl-3-octanol	0	0	0	0	0	0	0	0	0	0	78-69-3	0	0	0	0	0	0	0	0
701	DTXSID5041487	3,7-Dimethyloctan-3-yl acetate	20780-48-7	C20780487	20780-48-7	3,7-Dimethyloctan-3-yl acetate	0	0	0	0	0	0	0	0	0	0	20780-48-7	0	0	0	0	0	0	0	0
1809	DTXSID7048166	3,9-Epoxy-3H-azirino[2,3-c][1]benzazocine-5-carboxaldehyde, 1-acetyl-9-(acetyloxy)-8-[[(aminocarbonyl)oxy]methyl]-1,1a,2,8,9,9a-hexahydro-7-methoxy-, (1aS,8R,9S,9aS)-	NOCAS_48166	CNOCAS48166	NOCAS_48166	PharmaGSID_48166	0	0.0526324	0	0	0	-0.0173676	0	0.07	0	0	NOCAS_48166	0	-0.00393316	0	0.0739332	0	0	0	-0.0213008
1651	DTXSID2027333	3-Aminopropyltriethoxysilane	919-30-2	C919302	919-30-2	3-Aminopropyltriethoxysilane	0	0	0	0	0	0	0	0	0	0	919-30-2	0	0	0	0	0	0	0	0
891	DTXSID8020127	3'-Azido-3'-deoxythymidine	30516-87-1	C30516871	30516-87-1	3'-Azido-3'-deoxythymidine	0	0	0	0	0	0	0	0	0	0	30516-87-1	0	0	0	0	0	0	0	0
394	DTXSID7029162	3-Bromo-1-chloro-5,5-dimethylhydantoin	126-06-7	C126067	126-06-7	3-Bromo-1-chloro-5,5-dimethylhydantoin	0	0	0	0	0	0	0	0	0	0	126-06-7	0	0	0	0	0	0	0	0
1277	DTXSID3024657	3-Bromo-1-propanol	627-18-9	C627189	627-18-9	3-Bromo-1-propanol	0	0	0	0	0	0	0	0	0	0	627-18-9	0	0	0	0	0	0	0	0
1720	DTXSID4020664	3-Chloro-1,2-propanediol	96-24-2	C96242	96-24-2	3-Chloro-1,2-propanediol	0.122108	0	1	0	0.122108	0	0	0	0	0	96-24-2	0	0	0	0	0	0	0.122108	0
1705	DTXSID0020286	3-Chloro-4-methylaniline	95-74-9	C95749	95-74-9	3-Chloro-4-methylaniline	0	0	0	0	0	0	0	0	0	0	95-74-9	0	0	0	0	0	0	0	0
1759	DTXSID0025101	3-Dimethylaminophenol	99-07-0	C99070	99-07-0	3-Dimethylaminophenol	0	0	0	0	0	0	0	0	0	0	99-07-0	0	0	0	0	0	0	0	0
330	DTXSID5021968	3-Ethoxy-4-hydroxybenzaldehyde	121-32-4	C121324	121-32-4	3-Ethoxy-4-hydroxybenzaldehyde	0	0	0	0	0	0	0	0	0	0	121-32-4	0	0	0	0	0	0	0	0
1267	DTXSID0022480	3-Ethylphenol	620-17-7	C620177	620-17-7	3-Ethylphenol	0	0	0	0	0	0	0	0	0	0	620-17-7	0	0	0	0	0	0	0	0
1292	DTXSID9047540	3-Hydroxyfluorene	6344-67-8	C6344678	6344-67-8	3-Hydroxyfluorene	0	0.307704	0	1	0	-0.00929645	0	0.317	0	1	6344-67-8	0	0.0427302	0	0.27427	0	1	0	0.0334338
1151	DTXSID0028038	3-Iodo-2-propynyl-N-butylcarbamate	55406-53-6	C55406536	55406-53-6	3-Iodo-2-propynyl-N-butylcarbamate	0	0.208383	0	1	0	0.0963826	0	0.112	0	1	55406-53-6	0	0.0255757	0	0.0864243	0	0	0	0.121958
1265	DTXSID0044571	3-Isopropylphenol	618-45-1	C618451	618-45-1	3-Isopropylphenol	0	0	0	0	0	0	0	0	0	0	618-45-1	0	0	0	0	0	0	0	0
133	DTXSID1026792	3-Methylaniline	108-44-1	C108441	108-44-1	3-Methylaniline	0	0	0	0	0	0	0	0	0	0	108-44-1	0	0	0	0	0	0	0	0
370	DTXSID9025453	3-Methylbutyl acetate	123-92-2	C123922	123-92-2	3-Methylbutyl acetate	0	0	0	0	0	0	0	0	0	0	123-92-2	0	0	0	0	0	0	0	0
147	DTXSID9021897	3-Methylpyridine	108-99-6	C108996	108-99-6	3-Methylpyridine	0	0	0	0	0	0	0	0	0	0	108-99-6	0	0	0	0	0	0	0	0
1760	DTXSID5021831	3-Nitrotoluene	99-08-1	C99081	99-08-1	3-Nitrotoluene	0	0	0	0	0	0	0	0	0	0	99-08-1	0	0	0	0	0	0	0	0
102	DTXSID3041954	3-Octanone	106-68-3	C106683	106-68-3	3-Octanone	0	0	0	0	0	0	0	0	0	0	106-68-3	0	0	0	0	0	0	0	0
490	DTXSID7027756	3-Phenoxybenzenemethanol	13826-35-2	C13826352	13826-35-2	3-Phenoxybenzenemethanol	0	0.0257818	0	0	0	0.0257818	0	0	0	0	13826-35-2	0	-0.0361358	0	0.0361358	0	0	0	-0.010354
957	DTXSID1038321	3-Phenoxybenzoic acid	3739-38-6	C3739386	3739-38-6	3-Phenoxybenzoic acid	0.0092871	0	0	0	0.0092871	0	0	0	0	0	3739-38-6	0	0	0	0	0	0	0.0092871	0
67	DTXSID9041491	3-Phenyl-2-propen-1-ol	104-54-1	C104541	104-54-1	3-Phenyl-2-propen-1-ol	0	0	0	0	0	0	0	0	0	0	104-54-1	0	0	0	0	0	0	0	0
1004	DTXSID4041492	3-Phenylhexane	4468-42-2	C4468422	4468-42-2	3-Phenylhexane	0	0	0	0	0	0	0	0	0	0	4468-42-2	0	0	0	0	0	0	0	0
11	DTXSID1026665	3-Pyridinecarbonitrile	100-54-9	C100549	100-54-9	3-Pyridinecarbonitrile	0	0	0	0	0	0	0	0	0	0	100-54-9	0	0	0	0	0	0	0	0
1205	DTXSID9044825	3-tert-Butylphenol	585-34-2	C585342	585-34-2	3-tert-Butylphenol	0	0	0	0	0	0	0	0	0	0	585-34-2	0	0	0	0	0	0	0	0
1609	DTXSID7021788	3-Trifluoromethyl-4-nitrophenol	88-30-2	C88302	88-30-2	3-Trifluoromethyl-4-nitrophenol	0	0.0683186	0	0	0	0.0683186	0	0	0	0	88-30-2	0	-0.0349115	0	0.0349115	0	0	0	0.033407
510	DTXSID9022360	4-(1,1,3,3-Tetramethylbutyl)phenol	140-66-9	C140669	140-66-9	4-(1,1,3,3-Tetramethylbutyl)phenol	0	0.289221	0	1	-0.00354	0.0602209	0.00354	0.229	0	1	140-66-9	0.00354	-0.028793	0	0.257793	0	1	0	0.0314279
559	DTXSID9025451	4-(2,6,6-Trimethyl-cyclohex-1-enyl)-but-3-en-2-one	14901-07-6	C14901076	14901-07-6	4-(2,6,6-Trimethyl-cyclohex-1-enyl)-but-3-en-2-one	0	0	0	0	0	0	0	0	0	0	14901-07-6	0	0	0	0	0	0	0	0
1118	DTXSID9040716	4-(2-Methylbutan-2-yl)cyclohexanol	5349-51-9	C5349519	5349-51-9	4-(2-Methylbutan-2-yl)cyclohexanol	0	0.034113	0	0	0	0.034113	0	0	0	0	5349-51-9	0	0	0	0	0	0	0	0.034113
1518	DTXSID8021771	4-(2-Methylbutan-2-yl)phenol	80-46-6	C80466	80-46-6	4-(2-Methylbutan-2-yl)phenol	0	0.122675	0	1	0	0.122675	0	0	0	0	80-46-6	-0.00974655	-0.0786747	0.00974655	0.0786747	0	0	-0.00974655	0.0440006
14	DTXSID0027721	4-(2-Phenylpropan-2-yl)-N-[4-(2-phenylpropan-2-yl)phenyl]aniline	10081-67-1	C10081671	10081-67-1	4-(2-Phenylpropan-2-yl)-N-[4-(2-phenylpropan-2-yl)phenyl]aniline	0	0	0	0	0	0	0	0	0	0	10081-67-1	0	0	0	0	0	0	0	0
1771	DTXSID7022332	4-(Butan-2-yl)phenol	99-71-8	C99718	99-71-8	4-(Butan-2-yl)phenol	0	0.0343864	0	0	0	0.0343864	0	0	0	0	99-71-8	0	0	0	0	0	0	0	0.0343864
665	DTXSID4048195	4-(Hexyloxy)phenol	18979-55-0	C18979550	18979-55-0	4-(Hexyloxy)phenol	0	0.148892	0	1	0	0.0767915	0	0.0721	0	0	18979-55-0	0	-0.00801742	0	0.0801174	0	0	0	0.0687741
619	DTXSID4047127	4-(tert-Pentyl)-cyclohexanone	16587-71-6	C16587716	16587-71-6	4-(tert-Pentyl)-cyclohexanone	0	0	0	0	0	0	0	0	0	0	16587-71-6	0	0	0	0	0	0	0	0
847	DTXSID2037712	4,4',4"-Ethane-1,1,1-triyltriphenol	27955-94-8	C27955948	27955-94-8	4,4',4''-Ethane-1,1,1-triyltriphenol	0.1147	0.200792	1	1	-0.1263	0.126092	0.241	0.0747	1	0	27955-94-8	0.133848	-0.040107	0.107152	0.114807	1	1	0.00754878	0.085985
1146	DTXSID2027200	4,4'-Bipyridine	553-26-4	C553264	553-26-4	4,4'-Bipyridine	0	0	0	0	0	0	0	0	0	0	553-26-4	0	0	0	0	0	0	0	0
1510	DTXSID9024986	4,4'-Dichlorodiphenyl sulfone	80-07-9	C80079	80-07-9	4,4'-Dichlorodiphenyl sulfone	0.00021753	0	0	0	0.00021753	0	0	0	0	0	80-07-9	0	0	0	0	0	0	0.00021753	0
608	DTXSID4048193	4,4'-Di-tert-butylbiphenyl	1625-91-8	C1625918	1625-91-8	4,4'-Di-tert-butylbiphenyl	0	0	0	0	0	0	0	0	0	0	1625-91-8	0	0	0	0	0	0	0	0
52	DTXSID8026698	4,4'-Dithiodimorpholine	103-34-4	C103344	103-34-4	4,4'-Dithiodimorpholine	0	0.0882992	0	0	0	0.0212992	0	0.067	0	0	103-34-4	0	0.0105032	0	0.0564968	0	0	0	0.0318024
480	DTXSID4048191	4,4'-Methylenebis(2,6-diethylaniline)	13680-35-8	C13680358	13680-35-8	4,4'-Methylenebis(2,6-diethylaniline)	0	0.0487937	0	0	0	-0.0107063	0	0.0595	0	0	13680-35-8	0	-0.0090475	0	0.0685475	0	0	0	-0.0197538
288	DTXSID7022411	4,4'-Methylenebis(2,6-di-t-butylphenol)	118-82-1	C118821	118-82-1	4,4'-Methylenebis(2,6-di-t-butylphenol)	0	0	0	0	0	0	0	0	0	0	118-82-1	0	0	0	0	0	0	0	0
1557	DTXSID5020867	4,4'-Methylenebis(2-methylaniline)	838-88-0	C838880	838-88-0	4,4'-Diamino-3,3'-dimethyldiphenylmethane	0	0.164079	0	1	0	0.0970791	0	0.067	0	0	838-88-0	0	-0.0768238	0	0.143824	0	1	0	0.0202554
28	DTXSID5020869	4,4'-Methylenebis(N,N-dimethylaniline)	101-61-1	C101611	101-61-1	4,4'-Methylenebis(N,N-dimethylaniline)	0.000212941	0.0309828	0	0	0.000212941	0.0309828	0	0	0	0	101-61-1	-0.00427295	-0.00877219	0.00427295	0.00877219	0	0	-0.00406001	0.0222106
30	DTXSID6022422	4,4'-Methylenedianiline	101-77-9	C101779	101-77-9	4,4'-Diaminobiphenyl methane	0	0	0	0	0	0	0	0	0	0	101-77-9	0	0	0	0	0	0	0	0
31	DTXSID0021094	4,4'-Oxydianiline	101-80-4	C101804	101-80-4	4,4'-Oxydianiline	0	0	0	0	0	0	0	0	0	0	101-80-4	0	0	0	0	0	0	0	0
983	DTXSID9047598	4,4'-Sulfonylbis[2-(prop-2-en-1-yl)phenol]	41481-66-7	C41481667	41481-66-7	4,4'-Sulfonylbis[2-(prop-2-en-1-yl)phenol]	0	0.209448	0	1	0	-0.0035523	0	0.213	0	1	41481-66-7	0	0.0270931	0	0.185907	0	1	0	0.0235408
1512	DTXSID3022409	4,4'-Sulfonyldiphenol	80-09-1	C80091	80-09-1	4,4'-Sulfonyldiphenol	0	0	0	0	0	0	0	0	0	0	80-09-1	0	0	0	0	0	0	0	0
1304	DTXSID5032315	4,5-Dichloro-2-octyl-3(2H)-isothiazolone	64359-81-5	C64359815	64359-81-5	4,5-Dichloro-2-octyl-3(2H)-isothiazolone	0	0.284153	0	1	-0.00978	0.190053	0.00978	0.0941	0	0	64359-81-5	-0.0184076	0.0941	0.0281876	0	0	0	-0.0281876	0.284153
295	DTXSID6032518	4,5-Dichloro-3H-1,2-dithiol-3-one	1192-52-5	C1192525	1192-52-5	4,5-Dichloro-3H-1,2-dithiol-3-one	0	0.193654	0	1	0	0.081654	0	0.112	0	1	1192-52-5	0	0.0120728	0	0.0999272	0	0	0	0.0937268
1200	DTXSID9033058	4-Amino-1,2,4-triazole	584-13-4	C584134	584-13-4	4-Amino-1,2,4-triazole	0	0	0	0	0	0	0	0	0	0	584-13-4	0	0	0	0	0	0	0	0
1236	DTXSID6024460	4-Aminoazobenzene	60-09-3	C60093	60-09-3	4-Aminoazobenzene	0	0.0295363	0	0	0	0.0295363	0	0	0	0	60-09-3	0	-0.00859176	0	0.00859176	0	0	0	0.0209446
566	DTXSID6024466	4-Aminobenzoic acid	150-13-0	C150130	150-13-0	4-Aminobenzoic acid	0.00782831	0.0146141	0	0	0.00782831	0.0146141	0	0	0	0	150-13-0	0	0	0	0	0	0	0.00782831	0.0146141
1135	DTXSID3022588	4-Aminofolic acid	54-62-6	C54626	54-62-6	4-Aminofolic acid	0.0021459	0.0953791	0	0	0.0021459	0.0953791	0	0	0	0	54-62-6	0	-0.0173246	0	0.0173246	0	0	0.0021459	0.0780544
1287	DTXSID8024523	4-Androstene-3,17-dione	63-05-8	C63058	63-05-8	4-Androstene-3,17-dione	1.12097	0	1	0	-0.179027	0	1.3	0	1	0	63-05-8	0.284321	0	1.01568	0	1	0	0.105294	0
61	DTXSID8021856	4-Butylaniline	104-13-2	C104132	104-13-2	4-Butylaniline	0	0	0	0	0	0	0	0	0	0	104-13-2	0	0	0	0	0	0	0	0
582	DTXSID9048192	4-Butylchlorobenzene	15499-27-1	C15499271	15499-27-1	4-Butylchlorobenzene	0	0	0	0	0	0	0	0	0	0	15499-27-1	0	0	0	0	0	0	0	0
1387	DTXSID6048204	4-Butylcyclohexanol	70568-60-4	C70568604	70568-60-4	4-Butylcyclohexanol	0	0	0	0	0	0	0	0	0	0	70568-60-4	0	0	0	0	0	0	0	0
994	DTXSID4048199	4-Butyloxyaniline	4344-55-2	C4344552	4344-55-2	4-Butyloxyaniline	0.0943714	0	0	0	0.0943714	0	0	0	0	0	4344-55-2	0	0	0	0	0	0	0.0943714	0
613	DTXSID3047425	4-Butylphenol	1638-22-8	C1638228	1638-22-8	4-Butylphenol	0	0.0666747	0	0	0	0.0666747	0	0	0	0	1638-22-8	0	-0.0173607	0	0.0173607	0	0	0	0.049314
1725	DTXSID6020224	4-Butyrolactone	96-48-0	C96480	96-48-0	4-Butyrolactone	0	0	0	0	0	0	0	0	0	0	96-48-0	0	0	0	0	0	0	0	0
1709	DTXSID5020283	4-Chloro-1,2-diaminobenzene	95-83-0	C95830	95-83-0	4-Chloro-1,2-diaminobenzene	0.0647575	0.0096177	0	0	0.0615475	-0.0303823	0.00321	0.04	0	0	95-83-0	-0.0782794	0.0292551	0.0814894	0.0107449	0	0	-0.0167319	-0.00112722
596	DTXSID5022510	4-Chloro-2-methylphenol	1570-64-5	C1570645	1570-64-5	4-Chloro-2-methylphenol	0	0	0	0	0	0	0	0	0	0	1570-64-5	0	0	0	0	0	0	0	0
1604	DTXSID0032316	4-Chloro-3,5-dimethylphenol	88-04-0	C88040	88-04-0	4-Chloro-3,5-dimethylphenol	0	0.0393039	0	0	0	0.0393039	0	0	0	0	88-04-0	0	0	0	0	0	0	0	0.0393039
1228	DTXSID4021717	4-Chloro-3-methylphenol	59-50-7	C59507	59-50-7	4-Chloro-3-methylphenol	0	0	0	0	0	0	0	0	0	0	59-50-7	0	0	0	0	0	0	0	0
97	DTXSID9020295	4-Chloroaniline	106-47-8	C106478	106-47-8	4-Chloroaniline	0	0	0	0	0	0	0	0	0	0	106-47-8	0	0	0	0	0	0	0	0
1087	DTXSID2027593	4-Chlorobenzotrichloride	5216-25-1	C5216251	5216-25-1	4-Chlorobenzotrichloride	0	0	0	0	0	0	0	0	0	0	5216-25-1	0	0	0	0	0	0	0	0
1486	DTXSID6048206	4-Chloropentylbenzene	79098-20-7	C79098207	79098-20-7	4-Chloropentylbenzene	0	0	0	0	0	0	0	0	0	0	79098-20-7	0	0	0	0	0	0	0	0
98	DTXSID1021871	4-Chlorophenol	106-48-9	C106489	106-48-9	4-Chlorophenol	0	0	0	0	0	0	0	0	0	0	106-48-9	0	0	0	0	0	0	0	0
353	DTXSID9034282	4-Chlorophenoxyacetic acid	122-88-3	C122883	122-88-3	4-Chlorophenoxyacetic acid	0	0	0	0	0	0	0	0	0	0	122-88-3	0	0	0	0	0	0	0	0
507	DTXSID5041512	4-Chlorophenylurea	140-38-5	C140385	140-38-5	4-Chlorophenylurea	0	0	0	0	0	0	0	0	0	0	140-38-5	0	0	0	0	0	0	0	0
1234	DTXSID3022536	4-Cumylphenol	599-64-4	C599644	599-64-4	4-Cumylphenol	0	0.267568	0	1	0	-0.047432	0	0.315	0	1	599-64-4	0	0.0481485	0	0.266851	0	1	0	0.000716569
770	DTXSID3040722	4-Cyclohexylcyclohexanol	2433-14-9	C2433149	2433-14-9	4-Cyclohexylcyclohexanol	0.0921175	0.0422359	0	0	0.0427175	0.0422359	0.0494	0	0	0	2433-14-9	-0.0730287	-0.00438455	0.122429	0.00438455	1	0	-0.0303113	0.0378514
1655	DTXSID8040721	4-Cyclohexylcyclohexanone	92-68-2	C92682	92-68-2	4-Cyclohexylcyclohexanone	0	0.0201087	0	0	0	0.0201087	0	0	0	0	92-68-2	-0.000931874	-0.00183131	0.000931874	0.00183131	0	0	-0.000931874	0.0182774
580	DTXSID4042171	4-Dodecylmorpholine	1541-81-7	C1541817	1541-81-7	4-Dodecylmorpholine	0	0	0	0	0	0	0	0	0	0	1541-81-7	0	0	0	0	0	0	0	0
64	DTXSID1022508	4-Dodecylphenol	104-43-8	C104438	104-43-8	4-Dodecylphenol	0	0.176355	0	1	0	-0.0196445	0	0.196	0	1	104-43-8	0	0.0454477	0	0.150552	0	1	0	0.0258031
592	DTXSID0025864	4-Ethoxyaniline	156-43-4	C156434	156-43-4	4-Ethoxyaniline	0	0	0	0	0	0	0	0	0	0	156-43-4	0	0	0	0	0	0	0	0
1212	DTXSID1044697	4-Ethyloct-1-yn-3-ol	5877-42-9	C5877429	5877-42-9	4-Ethyloct-1-yn-3-ol	0	0.0287017	0	0	0	0.0287017	0	0	0	0	5877-42-9	0	0	0	0	0	0	0	0.0287017
358	DTXSID4021977	4-Ethylphenol	123-07-9	C123079	123-07-9	4-Ethylphenol	0	0	0	0	0	0	0	0	0	0	123-07-9	0	0	0	0	0	0	0	0
683	DTXSID2037714	4-Heptylphenol	1987-50-4	C1987504	1987-50-4	4-Heptylphenol	0	0.141658	0	1	0	0.141658	0	0	0	0	1987-50-4	0	-0.0671068	0	0.0671068	0	0	0	0.0745508
917	DTXSID5040708	4-Hexylaniline	33228-45-4	C33228454	33228-45-4	4-Hexylaniline	0.000243263	0.00694134	0	0	0.000243263	0.00683234	0	0.000109	0	0	33228-45-4	0	0.000109	0	0	0	0	0.000243263	0.00694134
972	DTXSID4022288	4-Hexyloxyaniline	39905-57-2	C39905572	39905-57-2	4-Hexyloxyaniline	0	0.0192141	0	0	0	0.0192141	0	0	0	0	39905-57-2	0	-0.00275524	0	0.00275524	0	0	0	0.0164589
479	DTXSID1020699	4-Hexylresorcinol	136-77-6	C136776	136-77-6	4-Hexylresorcinol	0	0.201072	0	1	0	0.0740725	0	0.127	0	1	136-77-6	0	0.0178975	0	0.109103	0	1	0	0.0919699
331	DTXSID0021969	4-Hydroxy-3-methoxybenzaldehyde	121-33-5	C121335	121-33-5	4-Hydroxy-3-methoxybenzaldehyde	0.0233411	0	0	0	0.0233411	0	0	0	0	0	121-33-5	0	0	0	0	0	0	0.0233411	0
1777	DTXSID0029133	4-Hydroxyacetophenone	99-93-4	C99934	99-93-4	4-Hydroxyacetophenone	0	0	0	0	0	0	0	0	0	0	99-93-4	0	0	0	0	0	0	0	0
1778	DTXSID3026647	4-Hydroxybenzoic acid	99-96-7	C99967	99-96-7	4-Hydroxybenzoic acid	0	0	0	0	0	0	0	0	0	0	99-96-7	0	0	0	0	0	0	0	0
1357	DTXSID3037094	4-Hydroxytamoxifen	68392-35-8	C68392358	68392-35-8	4-Hydroxytamoxifen	0.00165099	0.254313	0	1	0.00165099	-0.0596874	0	0.314	0	1	68392-35-8	-0.000728902	0.0435783	0.000728902	0.270422	0	1	0.00092209	-0.0161091
1776	DTXSID5042299	4-Isopropylphenol	99-89-8	C99898	99-89-8	4-Isopropylphenol	0	0	0	0	0	0	0	0	0	0	99-89-8	0	0	0	0	0	0	0	0
690	DTXSID3020093	4-Methoxyaniline hydrochloride	20265-97-8	C20265978	20265-97-8	4-Methoxyaniline hydrochloride	0	0	0	0	0	0	0	0	0	0	20265-97-8	0	0	0	0	0	0	0	0
359	DTXSID2026997	4-Methoxybenzaldehyde	123-11-5	C123115	123-11-5	4-Methoxybenzaldehyde	0	0	0	0	0	0	0	0	0	0	123-11-5	0	0	0	0	0	0	0	0
569	DTXSID4020828	4-Methoxyphenol	150-76-5	C150765	150-76-5	4-Methoxyphenol	0	0	0	0	0	0	0	0	0	0	150-76-5	0	0	0	0	0	0	0	0
127	DTXSID2026781	4-Methyl-2-pentanol	108-11-2	C108112	108-11-2	4-Methyl-2-pentanol	0	0	0	0	0	0	0	0	0	0	108-11-2	0	0	0	0	0	0	0	0
99	DTXSID6021872	4-Methylaniline	106-49-0	C106490	106-49-0	4-Methylaniline	0	0	0	0	0	0	0	0	0	0	106-49-0	0	0	0	0	0	0	0	0
148	DTXSID9029146	4-Methylmorpholine	109-02-4	C109024	109-02-4	4-Methylmorpholine	0.000412196	0	0	0	0.000412196	0	0	0	0	0	109-02-4	0	0	0	0	0	0	0.000412196	0
520	DTXSID1029170	4-Methylpent-3-en-2-one	141-79-7	C141797	141-79-7	4-Methylpent-3-en-2-one	0	0	0	0	0	0	0	0	0	0	141-79-7	0	0	0	0	0	0	0	0
1270	DTXSID3020889	4-Methylstyrene	622-97-9	C622979	622-97-9	4-Methylstyrene	0	0	0	0	-0.000148	0	0.000148	0	0	0	622-97-9	0.000148	0	0	0	0	0	0	0
355	DTXSID4041521	4-Morpholinepropanamine	123-00-2	C123002	123-00-2	4-Morpholinepropanamine	0	0	0	0	0	0	0	0	0	0	123-00-2	0	0	0	0	0	0	0	0
2	DTXSID8020961	4-Nitroaniline	100-01-6	C100016	100-01-6	4-Nitroaniline	0	0.0188969	0	0	0	0.0188969	0	0	0	0	100-01-6	0	-0.0257438	0	0.0257438	0	0	0	-0.00684693
1269	DTXSID3020966	4-Nitrobenzoic acid	62-23-7	C62237	62-23-7	4-Nitrobenzoic acid	0	0	0	0	0	0	0	0	0	0	62-23-7	0	0	0	0	0	0	0	0
3	DTXSID0021834	4-Nitrophenol	100-02-7	C100027	100-02-7	4-Nitrophenol	0	0	0	0	0	0	0	0	0	0	100-02-7	0	0	0	0	0	0	0	0
588	DTXSID1021031	4-Nitrosodiphenylamine	156-10-5	C156105	156-10-5	4-Nitrosodiphenylamine	0.0238012	0.267657	0	1	0.00710121	0.112657	0.0167	0.155	0	1	156-10-5	-0.00803993	-0.0273521	0.0247399	0.182352	0	1	-0.000938711	0.085305
1780	DTXSID5023792	4-Nitrotoluene	99-99-0	C99990	99-99-0	4-Nitrotoluene	0	0	0	0	0	0	0	0	0	0	99-99-0	0	0	0	0	0	0	0	0
63	DTXSID5033836	4-Nonylphenol	104-40-5	C104405	104-40-5	4-Nonylphenol	0	0.0525352	0	0	0	0.0069352	0	0.0456	0	0	104-40-5	0	0.0099006	0	0.0356994	0	0	0	0.0168358
1567	DTXSID5029055	4-Nonylphenol, branched	84852-15-3	C84852153	84852-15-3	4-Nonylphenol, branched	0	0.252628	0	1	0	0.0256276	0	0.227	0	1	84852-15-3	0	0.0238129	0	0.203187	0	1	0	0.0494405
647	DTXSID9022312	4-Octylphenol	1806-26-4	C1806264	1806-26-4	4-Octylphenol	0	0.114671	0	1	0	0.114671	0	0	0	0	1806-26-4	0	-0.0667623	0	0.0667623	0	0	0	0.0479091
916	DTXSID0040707	4-Pentylaniline	33228-44-3	C33228443	33228-44-3	4-Pentylaniline	0	0	0	0	0	0	0	0	0	0	33228-44-3	0	0	0	0	0	0	0	0
1656	DTXSID7021152	4-Phenylphenol	92-69-3	C92693	92-69-3	4-Phenylphenol	0	0.419427	0	1	-0.0147	0.134427	0.0147	0.285	0	1	92-69-3	-0.0317338	-0.0560833	0.0464338	0.341083	0	1	-0.0464338	0.0783433
828	DTXSID5048180	4-Propylaniline	2696-84-6	C2696846	2696-84-6	4-Propylaniline	0	0	0	0	0	0	0	0	0	0	2696-84-6	0	0	0	0	0	0	0	0
65	DTXSID0042325	4-Propylanisole	104-45-0	C104450	104-45-0	4-Propylanisole	0	0	0	0	0	0	0	0	0	0	104-45-0	0	0	0	0	0	0	0	0
975	DTXSID9048198	4-Propylcyclohexanone	40649-36-3	C40649363	40649-36-3	4-Propylcyclohexanone	0	0	0	0	0	0	0	0	0	0	40649-36-3	0	0	0	0	0	0	0	0
1307	DTXSID9022100	4-Propylphenol	645-56-7	C645567	645-56-7	4-Propylphenol	0	0.0019628	0	0	0	0.0019628	0	0	0	0	645-56-7	0	0	0	0	0	0	0	0.0019628
1444	DTXSID0048181	4-tert-Butylaniline	769-92-6	C769926	769-92-6	4-tert-Butylaniline	0	0	0	0	0	0	0	0	0	0	769-92-6	0	0	0	0	0	0	0	0
760	DTXSID9048196	4-tert-Butylbenzenethiol	2396-68-1	C2396681	2396-68-1	4-tert-Butylbenzenethiol	0	0	0	0	0	0	0	0	0	0	2396-68-1	0	0	0	0	0	0	0	0
1747	DTXSID5026623	4-tert-Butylcyclohexanol	98-52-2	C98522	98-52-2	4-tert-Butylcyclohexanol	0	0	0	0	0	0	0	0	0	0	98-52-2	0	0	0	0	0	0	0	0
1748	DTXSID7044394	4-tert-Butylcyclohexanone	98-53-3	C98533	98-53-3	4-tert-Butylcyclohexanone	0	0	0	0	0	0	0	0	0	0	98-53-3	0	0	0	0	0	0	0	0
1749	DTXSID1020221	4-tert-Butylphenol	98-54-4	C98544	98-54-4	4-tert-Butylphenol	0	0.0184042	0	0	0	0.0184042	0	0	0	0	98-54-4	0	0	0	0	0	0	0	0.0184042
1588	DTXSID9037745	4-tert-Butylphenyl salicylate	87-18-3	C87183	87-18-3	4-tert-Butylphenyl salicylate	0	0	0	0	0	0	0	0	0	0	87-18-3	0	0	0	0	0	0	0	0
1746	DTXSID1024704	4-tert-Butyltoluene	98-51-1	C98511	98-51-1	4-tert-Butyltoluene	0	0	0	0	-7.6e-05	0	7.6e-05	0	0	0	98-51-1	7.6e-05	0	0	0	0	0	0	0
95	DTXSID5048188	4-Thiocresol	106-45-6	C106456	106-45-6	4-Thiocresol	0	0.0261911	0	0	0	0.0261911	0	0	0	0	106-45-6	-0.0112191	0	0.0112191	0	0	0	-0.0112191	0.0261911
1385	DTXSID8029105	4-Toluenesulfonamide	70-55-3	C70553	70-55-3	4-Toluenesulfonamide	0	0	0	0	0	0	0	0	0	0	70-55-3	0	0	0	0	0	0	0	0
105	DTXSID0020604	4-Vinyl-1-cyclohexene dioxide	106-87-6	C106876	106-87-6	4-Vinyl-1-cyclohexene dioxide	0.0049938	0	0	0	0.0049938	0	0	0	0	0	106-87-6	-0.0062431	0	0.0062431	0	0	0	-0.0012493	0
1455	DTXSID5021754	5,5-Dimethylhydantoin	77-71-4	C77714	77-71-4	5,5-Dimethylhydantoin	0	0	0	0	0	0	0	0	0	0	77-71-4	0	0	0	0	0	0	0	0
1180	DTXSID8020541	5,5-Diphenylhydantoin	57-41-0	C57410	57-41-0	5,5-Diphenylhydantoin	2.52255e-05	0	0	0	2.52255e-05	0	0	0	0	0	57-41-0	0	0	0	0	0	0	2.52255e-05	0
1029	DTXSID1041421	5,7-Dimethoxy-2H-chromen-2-one	487-06-9	C487069	487-06-9	5,7-Dimethoxy-2H-chromen-2-one	0	0.0156653	0	0	0	0.0156653	0	0	0	0	487-06-9	0	0	0	0	0	0	0	0.0156653
1086	DTXSID9022364	5alpha-Dihydrotestosterone	521-18-6	C521186	521-18-6	5alpha-Dihydrotestosterone	1.28442	0	1	0	-0.285579	0	1.57	0	1	0	521-18-6	0.253065	0	1.31694	0	1	0	-0.0325144	0
852	DTXSID9024489	5-Amino-2-methylphenol	2835-95-2	C2835952	2835-95-2	5-Amino-2-methylphenol	0	0	0	0	0	0	0	0	0	0	2835-95-2	0	0	0	0	0	0	0	0
808	DTXSID9034286	5-Chloro-2-methyl-3(2H)-isothiazolone	26172-55-4	C26172554	26172-55-4	5-Chloro-2-methyl-3(2H)-isothiazolone	0.0415307	0	0	0	0.0415307	0	0	0	0	0	26172-55-4	-0.00400602	0	0.00400602	0	0	0	0.0375247	0
1015	DTXSID9037749	5-Chlorosalicylanilide	4638-48-6	C4638486	4638-48-6	5-Chlorosalicylanilide	0.000155993	0.0426766	0	0	0.000155993	0.0426766	0	0	0	0	4638-48-6	0	-0.0597294	0	0.0597294	0	0	0.000155993	-0.0170528
1449	DTXSID3029289	5-Ethyl-1-aza-3,7-dioxabicyclo[3.3.0]octane	7747-35-5	C7747355	7747-35-5	Oxazolidine-E	0	0	0	0	0	0	0	0	0	0	7747-35-5	0	0	0	0	0	0	0	0
1124	DTXSID9041368	5-Ethyl-5-methylhydantoin	5394-36-5	C5394365	5394-36-5	5-Ethyl-5-methylhydantoin	0	0	0	0	0	0	0	0	0	0	5394-36-5	0	0	0	0	0	0	0	0
607	DTXSID1025306	5-Ethylidene-2-norbornene	16219-75-3	C16219753	16219-75-3	5-Ethylidene-2-norbornene	0	0.014752	0	0	0	0.014752	0	0	0	0	16219-75-3	0	0	0	0	0	0	0	0.014752
1062	DTXSID2020634	5-Fluorouracil	51-21-8	C51218	51-21-8	5-Fluorouracil	0	0	0	0	0	0	0	0	0	0	51-21-8	0	0	0	0	0	0	0	0
70	DTXSID4034287	5-Heptyldihydro-2(3H)-furanone	104-67-6	C104676	104-67-6	5-Heptyldihydro-2(3H)-furanone	0	0	0	0	0	0	0	0	0	0	104-67-6	0	0	0	0	0	0	0	0
81	DTXSID1046970	5HPP-33	105624-86-0	C105624860	105624-86-0	5HPP-33	0	0.085231	0	0	0	-0.032769	0	0.118	0	1	105624-86-0	0	0.0206189	0	0.0973811	0	0	0	-0.0121501
157	DTXSID5021914	5-Methyl-2-hexanone	110-12-3	C110123	110-12-3	5-Methyl-2-hexanone	0	0	0	0	0	0	0	0	0	0	110-12-3	0	0	0	0	0	0	0	0
711	DTXSID7041544	6-Acetyl-1,1,2,4,4,7-hexamethyltetralin	21145-77-7	C21145777	21145-77-7	6-Acetyl-1,1,2,4,4,7-hexamethyltetralin	0	0.07234	0	0	0	0.07234	0	0	0	0	21145-77-7	-9.91692e-05	-0.0372192	9.91692e-05	0.0372192	0	0	-9.91692e-05	0.0351208
1252	DTXSID7025429	6-Hydroxy-2-naphthyl disulfide	6088-51-3	C6088513	6088-51-3	6-Hydroxy-2-naphthyl disulfide	0.00358423	0.106826	0	1	0.00358423	-0.0711741	0	0.178	0	1	6088-51-3	0	0.0284783	0	0.149522	0	1	0.00358423	-0.0426958
1162	DTXSID2020890	6-Methyl-2-thiouracil	56-04-2	C56042	56-04-2	6-Methyl-2-thiouracil	0	0	0	0	0	0	0	0	0	0	56-04-2	0	0	0	0	0	0	0	0
1648	DTXSID3020887	6-Methylquinoline	91-62-3	C91623	91-62-3	6-Methylquinoline	0	0	0	0	0	0	0	0	0	0	91-62-3	0	0	0	0	0	0	0	0
1075	DTXSID5021209	6-Propyl-2-thiouracil	51-52-5	C51525	51-52-5	6-Propyl-2-thiouracil	0	0	0	0	0	0	0	0	0	0	51-52-5	0	0	0	0	0	0	0	0
581	DTXSID6023652	6-Thioguanine	154-42-7	C154427	154-42-7	6-Thioguanine	0	0	0	0	0	0	0	0	0	0	154-42-7	0	0	0	0	0	0	0	0
1587	DTXSID6041422	7-(Dimethylamino)-4-methylcoumarin	87-01-4	C87014	87-01-4	7-(Dimethylamino)-4-methylcoumarin	0	0.137711	0	1	-0.0201	0.0471113	0.0201	0.0906	0	0	87-01-4	-0.022456	0.0591712	0.042556	0.0314288	0	0	-0.042556	0.106283
1194	DTXSID1020510	7,12-Dimethylbenz(a)anthracene	57-97-6	C57976	57-97-6	7,12-Dimethylbenz(a)anthracene	0.00251689	0.147568	0	1	0.00251689	-0.00143169	0	0.149	0	1	57-97-6	-0.00351278	0.0174969	0.00351278	0.131503	0	1	-0.000995884	0.0160652
500	DTXSID3041530	7-Ethyl-2-methyl-4-undecanolsulfate, sodium salt	139-88-8	C139888	139-88-8	7-Ethyl-2-methyl-4-undecanolsulfate, sodium salt	0	0	0	0	0	0	0	0	0	0	139-88-8	0	0	0	0	0	0	0	0
121	DTXSID6042232	7-Hydroxy-3,7-dimethyloctanal	107-75-5	C107755	107-75-5	Hydroxycitronellal	0	0	0	0	0	0	0	0	0	0	107-75-5	0	0	0	0	0	0	0	0
555	DTXSID5020730	8-Hydroxyquinoline	148-24-3	C148243	148-24-3	8-Hydroxyquinoline	0	0.0677541	0	0	0	0.0677541	0	0	0	0	148-24-3	0	-0.0115439	0	0.0115439	0	0	0	0.0562101
464	DTXSID6025436	8-Hydroxyquinoline sulfate	134-31-6	C134316	134-31-6	8-Hydroxyquinoline sulfate	0	0	0	0	0	0	0	0	0	0	134-31-6	0	0	0	0	0	0	0	0
1026	DTXSID9047592	9-Phenanthrol	484-17-3	C484173	484-17-3	9-Phenanthrol	0	0.405656	0	1	-0.0111	-0.0713443	0.0111	0.477	0	1	484-17-3	0.00118913	0.0779398	0.00991087	0.39906	0	1	-0.00991087	0.00659556
1396	DTXSID8023892	Abamectin	71751-41-2	C71751412	71751-41-2	Abamectin	0	0.309229	0	1	0	-0.0787715	0	0.388	0	1	71751-41-2	0	0.0632516	0	0.324748	0	1	0	-0.0155198
1548	DTXSID3021774	Acenaphthene	83-32-9	C83329	83-32-9	Acenaphthene	0	0	0	0	0	0	0	0	0	0	83-32-9	0	0	0	0	0	0	0	0
704	DTXSID3023845	Acenaphthylene	208-96-8	C208968	208-96-8	Acenaphthylene	0	0	0	0	0	0	0	0	0	0	208-96-8	0	0	0	0	0	0	0	0
892	DTXSID8023846	Acephate	30560-19-1	C30560191	30560-19-1	Acephate	0	0	0	0	0	0	0	0	0	0	30560-19-1	0	0	0	0	0	0	0	0
1153	DTXSID1030606	Acesulfame potassium	55589-62-3	C55589623	55589-62-3	Acesulfame potassium	0	0	0	0	0	0	0	0	0	0	55589-62-3	0	0	0	0	0	0	0	0
1243	DTXSID7020005	Acetamide	60-35-5	C60355	60-35-5	Acetamide	0	0	0	0	0	0	0	0	0	0	60-35-5	0	0	0	0	0	0	0	0
59	DTXSID2020006	Acetaminophen	103-90-2	C103902	103-90-2	Acetaminophen	0	0.000247941	0	0	0	0.000247941	0	0	0	0	103-90-2	0	0	0	0	0	0	0	0.000247941
473	DTXSID0034300	Acetamiprid	135410-20-7	C135410207	135410-20-7	Acetamiprid	0	0	0	0	0	0	0	0	0	0	135410-20-7	0	0	0	0	0	0	0	0
1302	DTXSID5024394	Acetic acid	64-19-7	C64197	64-19-7	Acetic acid	0	0	0	0	0	0	0	0	0	0	64-19-7	0	0	0	0	0	0	0	0
132	DTXSID0029848	Acetic acid, C8-10-branched alkyl esters, C9-rich	108419-33-6	C108419336	108419-33-6	Acetic acid, C8-10-branched alkyl esters, C9-rich	0	0	0	0	0	0	0	0	0	0	108419-33-6	0	0	0	0	0	0	0	0
930	DTXSID8023848	Acetochlor	34256-82-1	C34256821	34256-82-1	Acetochlor	0	0.173162	0	1	0	0.0411615	0	0.132	0	1	34256-82-1	0	0.0149254	0	0.117075	0	1	0	0.0560869
1752	DTXSID6021828	Acetophenone	98-86-2	C98862	98-86-2	Acetophenone	0	0	0	0	0	0	0	0	0	0	98-86-2	0	0	0	0	0	0	0	0
1466	DTXSID2026446	Acetyl tributyl citrate	77-90-7	C77907	77-90-7	Acetyl tributyl citrate	0	0.00367695	0	0	0	0.00367695	0	0	0	0	77-90-7	0	-0.00491328	0	0.00491328	0	0	0	-0.00123633
1465	DTXSID5044576	Acetyltriethyl citrate	77-89-4	C77894	77-89-4	Acetyltriethyl citrate	0	0	0	0	0	0	0	0	0	0	77-89-4	0	0	0	0	0	0	0	0
470	DTXSID1032519	Acibenzolar-S-methyl	135158-54-2	C135158542	135158-54-2	Acibenzolar-S-methyl	0.00490145	0.192557	0	1	0.00490145	-0.0184432	0	0.211	0	1	135158-54-2	-0.019449	-0.00597956	0.019449	0.21698	0	1	-0.0145476	-0.0244228
1363	DTXSID7044718	Acid Orange 156	68555-86-2	C68555862	68555-86-2	Acid Orange 156	0.110869	0	1	0	0.110838	0	3.07e-05	0	0	0	68555-86-2	-0.0102761	-0.00635397	0.0103068	0.00635397	0	0	0.100562	-0.00635397
1346	DTXSID2044713	Acid Red 337	67786-14-5	C67786145	67786-14-5	Acid Red 337	0.00784888	0.0138459	0	0	0.00784888	0.0138459	0	0	0	0	67786-14-5	0	0	0	0	0	0	0.00784888	0.0138459
1294	DTXSID5047451	Acid Yellow 11	6359-82-6	C6359826	6359-82-6	Acid Yellow 11	0	0	0	0	0	0	0	0	0	0	6359-82-6	0	0	0	0	0	0	0	0
1052	DTXSID0020022	Acifluorfen	50594-66-6	C50594666	50594-66-6	Acifluorfen	0	0	0	0	0	0	0	0	0	0	50594-66-6	0	0	0	0	0	0	0	0
1485	DTXSID5020027	Acrylamide	79-06-1	C79061	79-06-1	Acrylamide	0	0	0	0	0	0	0	0	0	0	79-06-1	0	0	0	0	0	0	0	0
109	DTXSID5020029	Acrylonitrile	107-13-1	C107131	107-13-1	Acrylonitrile	0.0116233	0	0	0	0.0116233	0	0	0	0	0	107-13-1	0	0	0	0	0	0	0.0116233	0
1330	DTXSID6047527	Adipic acid, polypropyleneglycol, laurate	66456-53-9	C66456539	66456-53-9	Adipic acid, polypropyleneglycol, laurate	0	0	0	0	0	0	0	0	0	0	66456-53-9	0	0	0	0	0	0	0	0
602	DTXSID1022265	Alachlor	15972-60-8	C15972608	15972-60-8	Alachlor	0	0.155192	0	1	0	0.0441917	0	0.111	0	1	15972-60-8	0	0.00683784	0	0.104162	0	1	0	0.0510295
265	DTXSID0039223	Aldicarb	116-06-3	C116063	116-06-3	Aldicarb	0	0	0	0	0	0	0	0	0	0	116-06-3	0	0	0	0	0	0	0	0
615	DTXSID9024431	Aldicarb oxime	1646-75-9	C1646759	1646-75-9	Aldicarb oxime	0	0	0	0	0	0	0	0	0	0	1646-75-9	0	0	0	0	0	0	0	0
616	DTXSID1033161	Aldicarb sulfoxide	1646-87-3	C1646873	1646-87-3	Aldicarb sulfoxide	0	0	0	0	0	0	0	0	0	0	1646-87-3	0	0	0	0	0	0	0	0
617	DTXSID6023862	Aldoxycarb	1646-88-4	C1646884	1646-88-4	Aldoxycarb	0.0667576	0	0	0	0.0667576	0	0	0	0	0	1646-88-4	-0.0829955	0	0.0829955	0	0	0	-0.0162379	0
895	DTXSID8020040	Aldrin	309-00-2	C309002	309-00-2	Aldrin	0	0.0223736	0	0	0	-0.0121264	0	0.0345	0	0	309-00-2	0	0.00302632	0	0.0314737	0	0	0	-0.0091001
1737	DTXSID3020043	Allantoin	97-59-6	C97596	97-59-6	Allantoin	0	0	0	0	0	0	0	0	0	0	97-59-6	0	0	0	0	0	0	0	0
1202	DTXSID8035180	Allethrin	584-79-2	C584792	584-79-2	Allethrin	0	0.0710314	0	0	0	-0.00726865	0	0.0783	0	0	584-79-2	0	0.0344206	0	0.0438794	0	0	0	0.0271519
888	DTXSID7021239	all-trans-Retinoic acid	302-79-4	C302794	302-79-4	all-trans-Retinoic acid	0.00912259	0.0736585	0	0	0.00912259	0.0736585	0	0	0	0	302-79-4	-0.0137699	-0.0281242	0.0137699	0.0281242	0	0	-0.00464733	0.0455343
802	DTXSID4024436	Allura Red C.I.16035	25956-17-6	C25956176	25956-17-6	Allura Red C.I.16035	0	0	0	0	0	0	0	0	0	0	25956-17-6	0	0	0	0	0	0	0	0
110	DTXSID8020044	Allyl alcohol	107-18-6	C107186	107-18-6	Allyl alcohol	0	0	0	0	0	0	0	0	0	0	107-18-6	0	0	0	0	0	0	0	0
1172	DTXSID3020047	Allyl isothiocyanate	57-06-7	C57067	57-06-7	Allyl isothiocyanate	0	0	0	0	0	0	0	0	0	0	57-06-7	0	0	0	0	0	0	0	0
4	DTXSID7030698	alpha-Cyclodextrin	10016-20-3	C10016203	10016-20-3	alpha-Cyclodextrin	0.00689662	0	0	0	0.00689662	0	0	0	0	0	10016-20-3	-0.00864118	0	0.00864118	0	0	0	-0.00174456	0
409	DTXSID0035160	alpha-Ionone	127-41-3	C127413	127-41-3	alpha-Ionone	0	0	0	0	0	0	0	0	0	0	127-41-3	0	0	0	0	0	0	0	0
411	DTXSID7027047	alpha-Isomethylionone	127-51-5	C127515	127-51-5	alpha-Isomethylionone	0	0.015259	0	0	0	0.015259	0	0	0	0	127-51-5	0	0	0	0	0	0	0	0.015259
1520	DTXSID4026501	alpha-Pinene	80-56-8	C80568	80-56-8	alpha-Pinene	0	0	0	0	0	0	0	0	0	0	80-56-8	0	0	0	0	0	0	0	0
1774	DTXSID9041237	alpha-Terpinene	99-86-5	C99865	99-86-5	alpha-Terpinene	0	0	0	0	0	0	0	0	0	0	99-86-5	0	0	0	0	0	0	0	0
1515	DTXSID2026496	alpha-Terpinyl acetate	80-26-2	C80262	80-26-2	alpha-Terpinyl acetate	0.00615166	0.0102067	0	0	0.00615166	0.0102067	0	0	0	0	80-26-2	0	0	0	0	0	0	0.00615166	0.0102067
1550	DTXSID1023869	Ametryn	834-12-8	C834128	834-12-8	Ametryn	0	0	0	0	0	0	0	0	0	0	834-12-8	0	0	0	0	0	0	0	0
391	DTXSID8022589	Aminoglutethimide	125-84-8	C125848	125-84-8	Aminoglutethimide	0	0	0	0	0	0	0	0	0	0	125-84-8	0	0	0	0	0	0	0	0
681	DTXSID7037185	Amiodarone hydrochloride	19774-82-4	C19774824	19774-82-4	Amiodarone hydrochloride	0.0323018	0.0822433	0	0	-0.0936982	-0.106757	0.126	0.189	1	1	19774-82-4	0.0898119	0.112562	0.0361881	0.0764377	0	0	-0.00388631	0.00580566
913	DTXSID5023871	Amitraz	33089-61-1	C33089611	33089-61-1	Amitraz	0	0.0230908	0	0	0	-0.0029092	0	0.026	0	0	33089-61-1	0	-0.00468323	0	0.0306832	0	0	0	-0.00759243
1264	DTXSID0020076	Amitrole	61-82-5	C61825	61-82-5	Amitrole	0	0	0	0	0	0	0	0	0	0	61-82-5	0	0	0	0	0	0	0	0
184	DTXSID9027360	Ammonium carbamate	1111-78-0	C1111780	1111-78-0	Ammonium carbamate	0	0	0	0	0	0	0	0	0	0	1111-78-0	0	0	0	0	0	0	0	0
1456	DTXSID5023875	Ammonium sulfamate	7773-06-0	C7773060	7773-06-0	Ammonium sulfamate	0	0	0	0	0	0	0	0	0	0	7773-06-0	0	0	0	0	0	0	0	0
817	DTXSID1027899	Ammonium xylene sulfonate	26447-10-9	C26447109	26447-10-9	Ammonium xylene sulfonate	0	0	0	0	0	0	0	0	0	0	26447-10-9	0	0	0	0	0	0	0	0
314	DTXSID9022607	Anastrozole	120511-73-1	C120511731	120511-73-1	Anastrozole	0	0	0	0	0	0	0	0	0	0	120511-73-1	0	0	0	0	0	0	0	0
19	DTXSID9020089	Anilazine	101-05-3	C101053	101-05-3	Anilazine	0	0	0	0	0	0	0	0	0	0	101-05-3	0	0	0	0	0	0	0	0
521	DTXSID3020091	Aniline hydrochloride	142-04-1	C142041	142-04-1	Aniline hydrochloride	0	0	0	0	0	0	0	0	0	0	142-04-1	0	0	0	0	0	0	0	0
1509	DTXSID3024528	Anise oil	8007-70-3	C8007703	8007-70-3	Anise oil	0	0	0	0	0	0	0	0	0	0	8007-70-3	0	0	0	0	0	0	0	0
307	DTXSID0023878	Anthracene	120-12-7	C120127	120-12-7	Anthracene	0	0.0287015	0	0	0	0.0287015	0	0	0	0	120-12-7	0	-0.00474141	0	0.00474141	0	0	0	0.0239601
255	DTXSID7024538	Anthralin	1143-38-0	C1143380	1143-38-0	Anthralin	0.00920698	0	0	0	0.00920698	0	0	0	0	0	1143-38-0	0	0	0	0	0	0	0.00920698	0
1084	DTXSID6022391	Apigenin	520-36-5	C520365	520-36-5	Apigenin	0.00624938	0.186476	0	1	-0.0340506	0.0304756	0.0403	0.156	0	1	520-36-5	0.00298692	0.0248303	0.0373131	0.13117	0	1	-0.0310637	0.0553058
982	DTXSID0048185	Apomorphine hydrochloride hydrate	41372-20-7	C41372207	41372-20-7	Apomorphine hydrochloride hydrate	0	0.122945	0	1	0	0.0630448	0	0.0599	0	0	41372-20-7	0	0.00319496	0	0.056705	0	0	0	0.0662398
552	DTXSID8041610	Arabinose	147-81-9	C147819	147-81-9	Arabinose	0	0	0	0	-1.84e-08	0	1.84e-08	0	0	0	147-81-9	1.84e-08	0	0	0	0	0	0	0
487	DTXSID3041611	Ascorbyl palmitate	137-66-6	C137666	137-66-6	Ascorbyl palmitate	0	0.0156701	0	0	0	0.0156701	0	0	0	0	137-66-6	0	-0.000521752	0	0.000521752	0	0	0	0.0151483
736	DTXSID0020107	Aspartame	22839-47-0	C22839470	22839-47-0	Aspartame	0	0	0	0	0	0	0	0	0	0	22839-47-0	0	0	0	0	0	0	0	0
1055	DTXSID5020108	Aspirin	50-78-2	C50782	50-78-2	Aspirin	0	0	0	0	0	0	0	0	0	0	50-78-2	0	0	0	0	0	0	0	0
919	DTXSID8023890	Asulam	3337-71-1	C3337711	3337-71-1	Asulam	0	0	0	0	0	0	0	0	0	0	3337-71-1	0	0	0	0	0	0	0	0
864	DTXSID2022628	Atenolol	29122-68-7	C29122687	29122-68-7	Atenolol	0	0	0	0	0	0	0	0	0	0	29122-68-7	0	0	0	0	0	0	0	0
465	DTXSID6044303	Atorvastatin calcium	134523-03-8	C134523038	134523-03-8	Atorvastatin calcium	0	0.0938433	0	0	0	0.0483433	0	0.0455	0	0	134523-03-8	0	-0.0796306	0	0.125131	0	1	0	-0.0312873
667	DTXSID9020112	Atrazine	1912-24-9	C1912249	1912-24-9	Atrazine	0	0	0	0	0	0	0	0	0	0	1912-24-9	0	0	0	0	0	0	0	0
777	DTXSID9020114	Auramine hydrochloride	2465-27-2	C2465272	2465-27-2	Auramine hydrochloride	0	0.20557	0	1	0	0.11517	0	0.0904	0	0	2465-27-2	0	-0.022254	0	0.112654	0	1	0	0.0929162
1314	DTXSID5047376	AVE2865	648917-13-9	C648917139	648917-13-9	AVE2865	0	0	0	0	0	0	0	0	0	0	648917-13-9	0	0	0	0	0	0	0	0
1803	DTXSID4047383	AVE3247	NOCAS_47383	CNOCAS47383	NOCAS_47383	AVE3247	0	0	0	0	0	0	0	0	0	0	NOCAS_47383	0	0	0	0	0	0	0	0
1023	DTXSID5047372	AVE3295	478263-98-8	C478263988	478263-98-8	AVE3295	0	0.0514282	0	0	0	0.0514282	0	0	0	0	478263-98-8	-0.00184782	-0.00542864	0.00184782	0.00542864	0	0	-0.00184782	0.0459996
1404	DTXSID0047371	AVE5638	725228-45-5	C725228455	725228-45-5	AVE5638	0.0244193	0.143856	0	1	-0.0885807	0.138126	0.113	0.00573	1	0	725228-45-5	0.00292895	-0.0189517	0.110071	0.0246817	1	0	-0.0856518	0.119175
1801	DTXSID0047377	AVE6324	NOCAS_47377	CNOCAS47377	NOCAS_47377	AVE6324	0.05026	0.0173856	0	0	-0.12374	-0.00451439	0.174	0.0219	1	0	NOCAS_47377	0.0327894	0.0047947	0.141211	0.0171053	1	0	-0.0909505	0.000280312
1578	DTXSID0047375	AVE9423	862243-29-6	C862243296	862243-29-6	AVE9423	0.0214839	0.0354133	0	0	0.0214839	0.0354133	0	0	0	0	862243-29-6	0	0	0	0	0	0	0.0214839	0.0354133
942	DTXSID9034818	Azamethiphos	35575-96-3	C35575963	35575-96-3	Azamethiphos	0	0.0664569	0	0	0	0.0352569	0	0.0312	0	0	35575-96-3	0	-0.010645	0	0.041845	0	0	0	0.0246119
1005	DTXSID4020119	Azathioprine	446-86-6	C446866	446-86-6	Azathioprine	0.0225726	0	0	0	0.0225726	0	0	0	0	0	446-86-6	-0.028214	0	0.028214	0	0	0	-0.00564141	0
1583	DTXSID3020122	Azinphos-methyl	86-50-0	C86500	86-50-0	Azinphos-methyl	0	0.200069	0	1	0	0.0240686	0	0.176	0	1	86-50-0	0	0.0124804	0	0.16352	0	1	0	0.036549
51	DTXSID8020123	Azobenzene	103-33-3	C103333	103-33-3	Azobenzene	0.0480133	0	0	0	0.0480133	0	0	0	0	0	103-33-3	0	0	0	0	0	0	0.0480133	0
369	DTXSID0024553	Azodicarbonamide	123-77-3	C123773	123-77-3	Azodicarbonamide	0	0	0	0	0	0	0	0	0	0	123-77-3	0	0	0	0	0	0	0	0
439	DTXSID0032520	Azoxystrobin	131860-33-8	C131860338	131860-33-8	Azoxystrobin	0	0.0434093	0	0	0	-0.0151907	0	0.0586	0	0	131860-33-8	0	-0.00214983	0	0.0607498	0	0	0	-0.0173405
775	DTXSID8044888	Barium bis(2-ethylhexanoate)	203446	C2457014	2457-01-04	Barium bis(2-ethylhexanoate)	0	0	0	0	0	0	0	0	0	0	2457-01-04	0	0	0	0	0	0	0	0
757	DTXSID5038888	Basic Blue 7	2390-60-5	C2390605	2390-60-5	Basic Blue 7	0	0.690495	0	1	0	-0.123505	0	0.814	0	1	2390-60-5	0	0.131135	0	0.682865	0	1	0	0.00762988
735	DTXSID9032327	Bendiocarb	22781-23-3	C22781233	22781-23-3	Bendiocarb	0	0.00609682	0	0	0	0.00609682	0	0	0	0	22781-23-3	0	0	0	0	0	0	0	0.00609682
657	DTXSID3023899	Benfluralin	1861-40-1	C1861401	1861-40-1	Benfluralin	0	0.005916	0	0	0	0.005796	0	0.00012	0	0	1861-40-1	0	-0.00792568	0	0.00804568	0	0	0	-0.00212968
577	DTXSID7041623	Benodanil	15310-01-7	C15310017	15310-01-7	Benodanil	0	0	0	0	0	0	0	0	0	0	15310-01-7	0	-1.49646e-05	0	1.49646e-05	0	0	0	-1.49646e-05
644	DTXSID5023900	Benomyl	17804-35-2	C17804352	17804-35-2	Benomyl	0.023891	0.0502477	0	0	0.023891	0.0502477	0	0	0	0	17804-35-2	-0.0138523	-0.0434232	0.0138523	0.0434232	0	0	0.0100386	0.00682446
1751	DTXSID3029572	Benoxacor	98730-04-2	C98730042	98730-04-2	Benoxacor	0	0.0503726	0	0	0	0.0503726	0	0	0	0	98730-04-2	0	-0.0161208	0	0.0161208	0	0	0	0.0342518
1415	DTXSID9032329	Bensulide	741-58-2	C741582	741-58-2	Bensulide	0	0.118789	0	1	0	0.0696889	0	0.0491	0	0	741-58-2	0	-0.0489568	0	0.0980568	0	0	0	0.0207321
784	DTXSID0023901	Bentazone	25057-89-0	C25057890	25057-89-0	Bentazone	0	0	0	0	0	0	0	0	0	0	25057-89-0	0	0	0	0	0	0	0	0
1167	DTXSID5023902	Benz(a)anthracene	56-55-3	C56553	56-55-3	Benz(a)anthracene	0.00154266	0.0554153	0	0	0.00154266	0.0554153	0	0	0	0	56-55-3	0	-0.0373682	0	0.0373682	0	0	0.00154266	0.0180471
1753	DTXSID6025014	Benzal chloride	98-87-3	C98873	98-87-3	Benzal chloride	0	0	0	0	0	0	0	0	0	0	98-87-3	0	0	0	0	0	0	0	0
1505	DTXSID9034317	Benzalkonium chloride	8001-54-5	C8001545	8001-54-5	Benzalkonium chloride	0	0.202086	0	1	0	-0.0489137	0	0.251	0	1	8001-54-5	-0.0132092	0.174651	0.0132092	0.0763486	0	0	-0.0132092	0.125738
146	DTXSID7026811	Benzenethiol	108-98-5	C108985	108-98-5	Benzenethiol	0	0	0	0	0	0	0	0	0	0	108-98-5	0	0	0	0	0	0	0	0
1658	DTXSID2020137	Benzidine	92-87-5	C92875	92-87-5	Benzidine	0.00892682	0.0109751	0	0	0.00892682	0.0109751	0	0	0	0	92-87-5	-0.0018139	0	0.0018139	0	0	0	0.00711292	0.0109751
698	DTXSID0023907	Benzo(b)fluoranthene	205-99-2	C205992	205-99-2	Benzo(b)fluoranthene	0.00401196	0	0	0	0.00401196	0	0	0	0	0	205-99-2	-0.00497644	0	0.00497644	0	0	0	-0.000964481	0
1673	DTXSID8021804	Benzocaine	94-09-7	C94097	94-09-7	Benzocaine	5.02695e-05	0	0	0	5.02695e-05	0	0	0	0	0	94-09-7	0	0	0	0	0	0	5.02695e-05	0
1321	DTXSID6020143	Benzoic acid	65-85-0	C65850	65-85-0	Benzoic acid	0	0	0	0	0	0	0	0	0	0	65-85-0	0	0	0	0	0	0	0	0
301	DTXSID1020144	Benzoin	119-53-9	C119539	119-53-9	Benzoin	0	0	0	0	0	0	0	0	0	0	119-53-9	0	0	0	0	0	0	0	0
302	DTXSID0021961	Benzophenone	119-61-9	C119619	119-61-9	Benzophenone	0	0	0	0	0	0	0	0	0	0	119-61-9	0	0	0	0	0	0	0	0
1695	DTXSID7024586	Benzothiazole	95-16-9	C95169	95-16-9	Benzothiazole	0	0	0	0	0	0	0	0	0	0	95-16-9	0	0	0	0	0	0	0	0
1744	DTXSID1020148	Benzotrichloride	98-07-7	C98077	98-07-7	Benzotrichloride	0	0	0	0	0	0	0	0	0	0	98-07-7	0	0	0	0	0	0	0	0
504	DTXSID0020151	Benzyl acetate	140-11-4	C140114	140-11-4	Benzyl acetate	0	0	0	0	0	0	0	0	0	0	140-11-4	0	0	0	0	0	0	0	0
10	DTXSID5020152	Benzyl alcohol	100-51-6	C100516	100-51-6	Benzyl alcohol	0	0	0	0	0	0	0	0	0	0	100-51-6	0	0	0	0	0	0	0	0
315	DTXSID8029153	Benzyl benzoate	120-51-4	C120514	120-51-4	Benzyl benzoate	0	0	0	0	0	0	0	0	0	0	120-51-4	0	0	0	0	0	0	0	0
1132	DTXSID4040343	Benzyl bromoacetate	5437-45-6	C5437456	5437-45-6	Benzyl bromoacetate	0	0	0	0	-1.38e-05	0	1.38e-05	0	0	0	5437-45-6	-7.71091e-05	0	9.09091e-05	0	0	0	-9.09091e-05	0
1576	DTXSID3020205	Benzyl butyl phthalate	85-68-7	C85687	85-68-7	Benzyl butyl phthalate	0	0.0287625	0	0	0	0.0287625	0	0	0	0	85-68-7	0	-0.00513825	0	0.00513825	0	0	0	0.0236243
55	DTXSID3041663	Benzyl cinnamate	103-41-3	C103413	103-41-3	Benzyl cinnamate	0	0	0	0	0	0	0	0	0	0	103-41-3	0	0	0	0	0	0	0	0
285	DTXSID1024598	Benzyl salicylate	118-58-1	C118581	118-58-1	Benzyl salicylate	0	0.0155365	0	0	0	0.0155365	0	0	0	0	118-58-1	0	0	0	0	0	0	0	0.0155365
1293	DTXSID1048122	Benzyl-C8-18-alkyldimethylammonium chlorides	63449-41-2	C63449412	63449-41-2	Benzyl-C8-18-alkyldimethylammonium chlorides	0	0.267344	0	1	-0.0113	0.194644	0.0113	0.0727	0	0	63449-41-2	0.0113	-0.170867	0	0.243567	0	1	0	0.0237768
1199	DTXSID1047528	Benzyloctyl adipate	58394-64-2	C58394642	58394-64-2	Benzyloctyl adipate	0.00188183	0	0	0	0.00188183	0	0	0	0	0	58394-64-2	0	0	0	0	0	0	0.00188183	0
1676	DTXSID9022526	Benzylparaben	94-18-8	C94188	94-18-8	Benzylparaben	0	0.0329359	0	0	0	0.0329359	0	0	0	0	94-18-8	0	-0.0207677	0	0.0207677	0	0	0	0.0121682
791	DTXSID2047270	Besonprodil	253450-09-8	C253450098	253450-09-8	Besonprodil	0	0.0109856	0	0	0	0.0109856	0	0	0	0	253450-09-8	0	-0.015257	0	0.015257	0	0	0	-0.00427139
904	DTXSID7020685	beta-Hexachlorocyclohexane	319-85-7	C319857	319-85-7	beta-Hexachlorocyclohexane	0	0	0	0	0	0	0	0	0	0	319-85-7	0	0	0	0	0	0	0	0
1637	DTXSID2022678	Bicalutamide	90357-06-5	C90357065	90357-06-5	Bicalutamide	0.000541347	0.594767	0	1	-0.00103865	-0.137233	0.00158	0.732	0	1	90357-06-5	-0.00239895	0.134343	0.00397895	0.597657	0	1	-0.00343761	-0.00289032
564	DTXSID5032525	Bifenazate	149877-41-8	C149877418	149877-41-8	Bifenazate	0	0.012644	0	0	0	0.012644	0	0	0	0	149877-41-8	0	-0.0169537	0	0.0169537	0	0	0	-0.00430969
1542	DTXSID9020160	Bifenthrin	82657-04-3	C82657043	82657-04-3	Bifenthrin	0	0.0241563	0	0	0	0.00425629	0	0.0199	0	0	82657-04-3	0	-0.0142503	0	0.0341503	0	0	0	-0.00999404
1032	DTXSID1022394	Biochanin A	491-80-5	C491805	491-80-5	Biochanin A	0	0.0682936	0	0	0	0.0682936	0	0	0	0	491-80-5	0	-0.0136837	0	0.0136837	0	0	0	0.05461
1215	DTXSID7022679	Biotin	58-85-5	C58855	58-85-5	Biotin	0	0	0	0	0	0	0	0	0	0	58-85-5	0	0	0	0	0	0	0	0
1654	DTXSID4020161	Biphenyl	92-52-4	C92524	92-52-4	Biphenyl	0	0	0	0	0	0	0	0	0	0	92-52-4	0	0	0	0	0	0	0	0
192	DTXSID9020168	Bis(2-chloroethyl) ether	111-44-4	C111444	111-44-4	Bis(2-chloroethyl) ether	0	0	0	0	0	0	0	0	0	0	111-44-4	0	0	0	0	0	0	0	0
350	DTXSID7025055	Bis(2-ethylhexyl) decanedioate	122-62-3	C122623	122-62-3	Bis(2-ethylhexyl) decanedioate	0	0	0	0	0	0	0	0	0	0	122-62-3	0	0	0	0	0	0	0	0
522	DTXSID2027094	Bis(2-ethylhexyl) maleate	142-16-5	C142165	142-16-5	Bis(2-ethylhexyl) maleate	0	0.00754283	0	0	0	0.00754283	0	0	0	0	142-16-5	0	-0.0103211	0	0.0103211	0	0	0	-0.00277822
50	DTXSID3026697	Bis(2-ethylhexyl) nonanedioate	103-24-2	C103242	103-24-2	Bis(2-ethylhexyl) nonanedioate	0	0	0	0	0	0	0	0	0	0	103-24-2	0	0	0	0	0	0	0	0
880	DTXSID1027134	Bis(2-ethylhexyl) phosphate	298-07-7	C298077	298-07-7	Bis(2-ethylhexyl) phosphate	0.0160011	0.0343332	0	0	-0.000498944	-0.0254668	0.0165	0.0598	0	0	298-07-7	-0.00282451	0.0105786	0.0193245	0.0492214	0	0	-0.00332345	-0.0148883
1303	DTXSID7027625	Bis(2-ethylhexyl) terephthalate	6422-86-2	C6422862	6422-86-2	Bis(2-ethylhexyl) terephthalate	0	0	0	0	0	0	0	0	0	0	6422-86-2	0	0	0	0	0	0	0	0
805	DTXSID7027887	Bis(2-ethylhexyl) tetrabromophthalate	26040-51-7	C26040517	26040-51-7	Bis(2-ethylhexyl) tetrabromophthalate	0.00933095	0.00560489	0	0	0.00933095	0.00560489	0	0	0	0	26040-51-7	0	0	0	0	0	0	0.00933095	0.00560489
211	DTXSID1024621	Bis(2-methoxyethyl) ether	111-96-6	C111966	111-96-6	Diethylene glycol dimethyl ether	0	0	0	0	0	0	0	0	0	0	111-96-6	0	0	0	0	0	0	0	0
1507	DTXSID7020182	Bisphenol A	80-05-7	C80057	80-05-7	Bisphenol A	0	0.31946	0	1	0	-0.0255401	0	0.345	0	1	80-05-7	0	0.0460499	0	0.29895	0	1	0	0.0205098
624	DTXSID6024624	Bisphenol A diglycidyl ether	1675-54-3	C1675543	1675-54-3	Bisphenol A diglycidyl ether	0	0.0966111	0	0	0	0.0723111	0	0.0243	0	0	1675-54-3	0	0.00391925	0	0.0203808	0	0	0	0.0762304
553	DTXSID7037717	Bisphenol AF	1478-61-1	C1478611	1478-61-1	Bisphenol AF	0	0.350836	0	1	0	0.0228361	0	0.328	0	1	1478-61-1	0	-0.00237006	0	0.33037	0	1	0	0.020466
1448	DTXSID4022442	Bisphenol B	77-40-7	C77407	77-40-7	Bisphenol B	0	0.353832	0	1	0	0.095832	0	0.258	0	1	77-40-7	0	-0.0441228	0	0.302123	0	1	0	0.0517092
778	DTXSID4022446	Bisphenol F	207134	C2467029	2467-02-09	2,2'-Bisphenol F	0	0.166102	0	1	0	0.0876024	0	0.0785	0	0	2467-02-09	0	-0.0316808	0	0.110181	0	1	0	0.0559216
390	DTXSID7034383	Bispyribac-sodium	125401-92-5	C125401925	125401-92-5	Bispyribac-sodium	0	0	0	0	0	0	0	0	0	0	125401-92-5	0	0	0	0	0	0	0	0
9	DTXSID1020194	Boric acid	10043-35-3	C10043353	10043-35-3	Boric acid	0.0280989	0	0	0	0.0280989	0	0	0	0	0	10043-35-3	0	0	0	0	0	0	0.0280989	0
1435	DTXSID7041675	Bornyl acetate	76-49-3	C76493	76-49-3	Bornyl acetate	0	0	0	0	0	0	0	0	0	0	76-49-3	0	0	0	0	0	0	0	0
660	DTXSID6034392	Boscalid	188425-85-6	C188425856	188425-85-6	Boscalid	0	0	0	0	0	0	0	0	0	0	188425-85-6	0	0	0	0	0	0	0	0
899	DTXSID4022020	Bromacil	314-40-9	C314409	314-40-9	Bromacil	0	0	0	0	0	0	0	0	0	0	314-40-9	0	0	0	0	0	0	0	0
603	DTXSID3032591	Bromo-3-chloro-5,5-dimethylhydantoin	16079-88-2	C16079882	16079-88-2	1-Bromo-3-chloro-5,5-dimethylhydantoin	0	0	0	0	0	0	0	0	0	0	16079-88-2	0	0	0	0	0	0	0	0
731	DTXSID6020197	Bromocriptine mesylate	22260-51-1	C22260511	22260-51-1	Bromocriptine mesylate	0.0429311	0.180287	0	1	-0.0760689	0.0212868	0.119	0.159	1	1	22260-51-1	0.0410585	-0.102317	0.0779415	0.261317	0	1	-0.0350104	-0.0810297
260	DTXSID6041682	Bromophenol blue	115-39-9	C115399	115-39-9	Bromophenol blue	0.026857	0.138533	0	1	-0.019243	-0.0934673	0.0461	0.232	0	1	115-39-9	-0.000671193	0.0183535	0.0467712	0.213646	0	1	-0.0199142	-0.0751138
626	DTXSID3022162	Bromoxynil	1689-84-5	C1689845	1689-84-5	Bromoxynil	0.00123339	0.00121417	0	0	0.00123339	0.00118197	0	3.22e-05	0	0	1689-84-5	0	-0.00283774	0	0.00286994	0	0	0.00123339	-0.00165577
266	DTXSID9032531	Bromuconazole	116255-48-2	C116255482	116255-48-2	Bromuconazole	0	0.220956	0	1	0	-0.0260437	0	0.247	0	1	116255-48-2	0	0.047999	0	0.199001	0	1	0	0.0219554
1091	DTXSID8024652	Bronopol	52-51-7	C52517	52-51-7	Bronopol	0.0119109	0.0996768	0	0	0.0119109	0.0996768	0	0	0	0	52-51-7	-0.0577183	0	0.0577183	0	0	0	-0.0458074	0.0996768
1375	DTXSID8034401	Buprofezin	69327-76-0	C69327760	69327-76-0	Buprofezin	0	0.0439959	0	0	0	-0.00810406	0	0.0521	0	0	69327-76-0	0	-0.00956778	0	0.0616678	0	0	0	-0.0176718
1159	DTXSID3020910	Busulfan	55-98-1	C55981	55-98-1	Busulfan	0	0	0	0	0	0	0	0	0	0	55-98-1	0	0	0	0	0	0	0	0
746	DTXSID3034402	Butachlor	23184-66-9	C23184669	23184-66-9	Butachlor	0.0448562	0.153313	0	1	0.0448562	0.0103135	0	0.143	0	1	23184-66-9	-0.00704457	0.0341299	0.00704457	0.10887	0	1	0.0378116	0.0444433
466	DTXSID9034365	Butafenacil	134605-64-4	C134605644	134605-64-4	Butafenacil	0	0.0156881	0	0	0	0.0156881	0	0	0	0	134605-64-4	0	-0.0217713	0	0.0217713	0	0	0	-0.00608321
936	DTXSID5041691	Butam	35256-85-0	C35256850	35256-85-0	Butam	0	0	0	0	0	0	0	0	0	0	35256-85-0	0	0	0	0	0	0	0	0
173	DTXSID2024664	Butanal oxime	110-69-0	C110690	110-69-0	Butanal oxime	0	0	0	0	0	0	0	0	0	0	110-69-0	0	0	0	0	0	0	0	0
158	DTXSID6023602	Butanedioic acid	110-15-6	C110156	110-15-6	Butanedioic acid	0	0	0	0	0	0	0	0	0	0	110-15-6	0	0	0	0	0	0	0	0
124	DTXSID8021515	Butanoic acid	107-92-6	C107926	107-92-6	Butanoic acid	0	0	0	0	0	0	0	0	0	0	107-92-6	0	0	0	0	0	0	0	0
922	DTXSID3032337	Butralin	33629-47-9	C33629479	33629-47-9	Butralin	0	0.0268275	0	0	0	0.0268275	0	0	0	0	33629-47-9	0	0	0	0	0	0	0	0.0268275
931	DTXSID4042335	Butyl (2S)-2-hydroxypropanoate	34451-19-9	C34451199	34451-19-9	Butyl (2S)-2-hydroxypropanoate	0	0	0	0	0	0	0	0	0	0	34451-19-9	0	0	0	0	0	0	0	0
516	DTXSID6024676	Butyl acrylate	141-32-2	C141322	141-32-2	Butyl acrylate	0	0	0	0	0	0	0	0	0	0	141-32-2	0	0	0	0	0	0	0	0
476	DTXSID8040694	Butyl benzoate	136-60-7	C136607	136-60-7	Butyl benzoate	0	0	0	0	0	0	0	0	0	0	136-60-7	0	0	0	0	0	0	0	0
767	DTXSID9024691	Butyl glycidyl ether	192337	C2426086	2426-08-06	Butyl glycidyl ether	0	0	0	0	0	0	0	0	0	0	2426-08-06	0	0	0	0	0	0	0	0
488	DTXSID7042196	Butyl lactate	138-22-7	C138227	138-22-7	Butyl lactate	0	0	0	0	0	0	0	0	0	0	138-22-7	0	0	0	0	0	0	0	0
687	DTXSID7023936	Butylate	2008-41-5	C2008415	2008-41-5	Butylate	0	0	0	0	0	0	0	0	0	0	2008-41-5	0	0	0	0	0	0	0	0
413	DTXSID2020216	Butylated hydroxytoluene	128-37-0	C128370	128-37-0	Butylated hydroxytoluene	0.0115961	0.0320595	0	0	0.0115961	0.0320595	0	0	0	0	128-37-0	-0.0225735	0	0.0225735	0	0	0	-0.0109773	0.0320595
999	DTXSID9040342	Butylene carbonate	4437-85-8	C4437858	4437-85-8	Butylene carbonate	0	0	0	0	0	0	0	0	0	0	4437-85-8	0	0	0	0	0	0	0	0
799	DTXSID2041703	Butylnaphthalenesulfonic acid sodium salt	25638-17-9	C25638179	25638-17-9	Butylnaphthalenesulfonic acid sodium salt	0	0	0	0	0	0	0	0	0	0	25638-17-9	0	0	0	0	0	0	0	0
1677	DTXSID3020209	Butylparaben	94-26-8	C94268	94-26-8	Butylparaben	0	0.0258387	0	0	0	0.0258387	0	0	0	0	94-26-8	0	0	0	0	0	0	0	0.0258387
206	DTXSID0029210	Butyltin trichloride	1118-46-3	C1118463	1118-46-3	Butyltin trichloride	0.00223415	0.00343455	0	0	0.00223415	0.00343455	0	0	0	0	1118-46-3	0	0	0	0	0	0	0.00223415	0.00343455
1537	DTXSID0047535	Butyryl trihexyl citrate	82469-79-2	C82469792	82469-79-2	Butyryl trihexyl citrate	0	0	0	0	0	0	0	0	0	0	82469-79-2	0	0	0	0	0	0	0	0
854	DTXSID9044904	C.I. Acid Blue 22	28631-66-5	C28631665	28631-66-5	C.I. Acid Blue 22	0	0.000558066	0	0	0	0.000558066	0	5.14e-20	0	0	28631-66-5	0	5.14e-20	0	0	0	0	0	0.000558066
1577	DTXSID1020190	C.I. Acid Blue 74	860-22-0	C860220	860-22-0	C.I. Acid Blue 74	0	0.00574444	0	0	0	0.00574444	0	0	0	0	860-22-0	0	-0.00739788	0	0.00739788	0	0	0	-0.00165343
675	DTXSID6021082	C.I. Acid Orange 10	1936-15-8	C1936158	1936-15-8	C.I. Acid Orange 10	0	0	0	0	0	0	0	0	0	0	1936-15-8	0	0	0	0	0	0	0	0
442	DTXSID7041708	C.I. Acid Orange 24, monosodium salt	1320-07-6	C1320076	1320-07-6	C.I. Acid Orange 24, monosodium salt	0	0	0	0	0	0	0	0	0	0	1320-07-6	0	0	0	0	0	0	0	0
1290	DTXSID0038881	C.I. Acid Orange 7	633-96-5	C633965	633-96-5	C.I. Acid Orange 7	0	0.0115087	0	0	0	0.0114661	0	4.26e-05	0	0	633-96-5	0	-0.0146832	0	0.0147258	0	0	0	-0.00321705
1204	DTXSID2041709	C.I. Acid Orange 8, monosodium salt	5850-86-2	C5850862	5850-86-2	C.I. Acid Orange 8, monosodium salt	0.0398047	0.00876868	0	0	0.0397568	0.00871588	4.79e-05	5.28e-05	0	0	5850-86-2	-0.0205534	5.28e-05	0.0206013	0	0	0	0.0192034	0.00876868
956	DTXSID9044663	C.I. Acid Red 1	3734-67-6	C3734676	3734-67-6	C.I. Acid Red 1	0	0	0	0	0	0	0	0	0	0	3734-67-6	0	0	0	0	0	0	0	0
1309	DTXSID8021224	C.I. Acid Red 114	6459-94-5	C6459945	6459-94-5	C.I. Acid Red 114	0	0.119075	0	1	-1.76e-05	0.117935	1.76e-05	0.00114	0	0	6459-94-5	1.76e-05	-0.177519	0	0.178659	0	1	0	-0.0595836
1325	DTXSID6041715	C.I. Acid Violet 12, disodium salt	6625-46-3	C6625463	6625-46-3	C.I. Acid Violet 12, disodium salt	0	0	0	0	0	0	0	0	0	0	6625-46-3	0	0	0	0	0	0	0	0
1296	DTXSID6041719	C.I. Acid Yellow 17, disodium salt	6359-98-4	C6359984	6359-98-4	C.I. Acid Yellow 17, disodium salt	0	0	0	0	0	0	0	0	0	0	6359-98-4	0	0	0	0	0	0	0	0
1506	DTXSID0041721	C.I. Acid Yellow 3 disodium salt	8004-92-0	C8004920	8004-92-0	C.I. Acid Yellow 3 disodium salt	0	0	0	0	0	0	0	0	0	0	8004-92-0	0	0	0	0	0	0	0	0
1295	DTXSID0041646	C.I. Acid Yellow 34, monosodium salt	6359-90-6	C6359906	6359-90-6	C.I. Acid Yellow 34, monosodium salt	0	0	0	0	0	0	0	0	0	0	6359-90-6	0	0	0	0	0	0	0	0
807	DTXSID5041726	C.I. Direct Red 81 disodium salt	259636	C2610119	2610-11-09	C.I. Direct Red 81 disodium salt	0	0.000123969	0	0	0	0.000123969	0	0	0	0	2610-11-09	0	0	0	0	0	0	0	0.000123969
855	DTXSID5041728	C.I. Direct Yellow 12	2870-32-8	C2870328	2870-32-8	C.I. Direct Yellow 12	0.045117	0	0	0	-0.026483	-6.78e-05	0.0716	6.78e-05	0	0	2870-32-8	0.0115396	6.78e-05	0.0600604	0	0	0	-0.0149434	0
450	DTXSID9044538	C.I. Disperse Orange 37	13301-61-6	C13301616	13301-61-6	C.I. Disperse Orange 37	0	0.0615391	0	0	-0.0135	0.0344391	0.0135	0.0271	0	0	13301-61-6	0.0135	-0.0652003	0	0.0923003	0	0	0	-0.0307612
1560	DTXSID4021135	C.I. Solvent Yellow 14	842-07-9	C842079	842-07-9	C.I. Solvent Yellow 14	0.00604611	0.00535663	0	0	0.00604611	0.00535663	0	0	0	0	842-07-9	0	-0.0117053	0	0.0117053	0	0	0.00604611	-0.00634866
1642	DTXSID1047526	C10-21 sulfonic acids phenyl esters	91082-17-6	C91082176	91082-17-6	C10-21 alkanesulfonic acids phenyl esters	0	0	0	0	0	0	0	0	0	0	91082-17-6	0	0	0	0	0	0	0	0
1364	DTXSID7028774	C12-14-Alkyl glycidyl ether	68609-97-2	C68609972	68609-97-2	C12-14-Alkyl glycidyl ether	0.000667089	0.00816492	0	0	0.000667089	0.00816492	0	0	0	0	68609-97-2	0	0	0	0	0	0	0.000667089	0.00816492
1195	DTXSID0020232	Caffeine	58-08-2	C58082	58-08-2	Caffeine	0	0	0	0	0	0	0	0	0	0	58-08-2	0	0	0	0	0	0	0	0
812	DTXSID1027891	Calcium dodecylbenzene sulfonate	26264-06-2	C26264062	26264-06-2	Calcium dodecylbenzene sulfonate	0.00719121	0.0820186	0	0	-0.0262088	0.0152186	0.0334	0.0668	0	0	26264-06-2	0.00534619	0.010765	0.0280538	0.056035	0	0	-0.0208626	0.0259835
836	DTXSID9044902	Calcium neodecanoate	27253-33-4	C27253334	27253-33-4	Calcium neodecanoate	0	0	0	0	0	0	0	0	0	0	27253-33-4	0	0	0	0	0	0	0	0
1499	DTXSID8026488	Camphene	79-92-5	C79925	79-92-5	Camphene	0	0	0	0	0	0	0	0	0	0	79-92-5	0	0	0	0	0	0	0	0
80	DTXSID4020240	Caprolactam	105-60-2	C105602	105-60-2	Caprolactam	0	0	0	0	0	0	0	0	0	0	105-60-2	0	0	0	0	0	0	0	0
765	DTXSID4020242	Captafol	191906	C2425061	2425-06-01	Captafol	0	0.332228	0	1	0	0.047228	0	0.285	0	1	2425-06-01	0	0.045581	0	0.239419	0	1	0	0.092809
451	DTXSID9020243	Captan	133-06-2	C133062	133-06-2	Captan	0	0.272522	0	1	0	-0.0144784	0	0.287	0	1	133-06-2	0	0.0460479	0	0.240952	0	1	0	0.0315695
655	DTXSID6047319	Carabersat	184653-84-7	C184653847	184653-84-7	Carabersat	0	0	0	0	0	0	0	0	0	0	184653-84-7	0	0	0	0	0	0	0	0
883	DTXSID4022731	Carbamazepine	298-46-4	C298464	298-46-4	Carbamazepine	6.73301e-05	0	0	0	6.73301e-05	0	0	0	0	0	298-46-4	0	0	0	0	0	0	6.73301e-05	0
1289	DTXSID9020247	Carbaryl	63-25-2	C63252	63-25-2	Carbaryl	0	0.0320635	0	0	0	0.0320635	0	0	0	0	63-25-2	0	-0.0070119	0	0.0070119	0	0	0	0.0250516
85	DTXSID4024729	Carbendazim	10605-21-7	C10605217	10605-21-7	Carbendazim	0.0103335	0.0213479	0	0	0.0103335	0.0213479	0	0	0	0	10605-21-7	-0.0104473	-0.0322587	0.0104473	0.0322587	0	0	-0.000113793	-0.0109108
591	DTXSID9020249	Carbofuran	1563-66-2	C1563662	1563-66-2	Carbofuran	0	0	0	0	0	0	0	0	0	0	1563-66-2	0	0	0	0	0	0	0	0
1144	DTXSID5023950	Carbosulfan	55285-14-8	C55285148	55285-14-8	Carbosulfan	0	0.100853	0	1	0	0.0267535	0	0.0741	0	0	55285-14-8	0	0.00535195	0	0.068748	0	0	0	0.0321054
1090	DTXSID0023951	Carboxin	5234-68-4	C5234684	5234-68-4	Carboxin	0	0.00403683	0	0	0	0.00403683	0	0	0	0	5234-68-4	0	-0.00531284	0	0.00531284	0	0	0	-0.00127601
415	DTXSID4032532	Carfentrazone-ethyl	128639-02-1	C128639021	128639-02-1	Carfentrazone-ethyl	0	0.0126453	0	0	0	0.0126453	0	0	0	0	128639-02-1	0	-0.0172887	0	0.0172887	0	0	0	-0.00464346
600	DTXSID3047344	Cariporide mesylate	159138-81-5	C159138815	159138-81-5	Cariporide mesylate	0	0	0	0	0	0	0	0	0	0	159138-81-5	0	0	0	0	0	0	0	0
393	DTXSID9022817	Carminic acid	1260-17-9	C1260179	1260-17-9	Carminic acid	0	0	0	0	0	0	0	0	0	0	1260-17-9	0	0	0	0	0	0	0	0
322	DTXSID3020257	Catechol	120-80-9	C120809	120-80-9	Catechol	0	0	0	0	0	0	0	0	0	0	120-80-9	0	0	0	0	0	0	0	0
627	DTXSID0022777	Celecoxib	169590-42-5	C169590425	169590-42-5	Celecoxib	0	0.148787	0	1	0	0.0748868	0	0.0739	0	0	169590-42-5	0	-0.00879319	0	0.0826932	0	0	0	0.0660936
460	DTXSID2020262	Chloramben	133-90-4	C133904	133-90-4	Chloramben	0	0	0	0	0	0	0	0	0	0	133-90-4	0	0	0	0	0	0	0	0
1389	DTXSID6040795	Chloramine-T trihydrate	7080-50-4	C7080504	7080-50-4	Chloramine-T trihydrate	0	0	0	0	0	0	0	0	0	0	7080-50-4	0	0	0	0	0	0	0	0
1186	DTXSID7020267	Chlordane	57-74-9	C57749	57-74-9	Chlordane	0	0.116466	0	1	0	0.0222659	0	0.0942	0	0	57-74-9	0	0.0153088	0	0.0788912	0	0	0	0.0375747
257	DTXSID2020268	Chlorendic acid	115-28-6	C115286	115-28-6	Chlorendic acid	0	0	0	0	0	0	0	0	0	0	115-28-6	0	0	0	0	0	0	0	0
1134	DTXSID2032344	Chlorethoxyfos	54593-83-8	C54593838	54593-83-8	Chlorethoxyfos	0	0.00300517	0	0	0	0.00300517	0	0	0	0	54593-83-8	0	-0.00387118	0	0.00387118	0	0	0	-0.000866014
347	DTXSID9032533	Chlorfenapyr	122453-73-0	C122453730	122453-73-0	Chlorfenapyr	0	0.190927	0	1	0	0.0789273	0	0.112	0	1	122453-73-0	0	-0.0290709	0	0.141071	0	1	0	0.0498564
1170	DTXSID7032345	Chlorhexidine diacetate	56-95-1	C56951	56-95-1	Chlorhexidine diacetate	0	0.281966	0	1	0	-0.023034	0	0.305	0	1	56-95-1	0	0.0633043	0	0.241696	0	1	0	0.0402703
628	DTXSID3034872	Chloridazon	1698-60-8	C1698608	1698-60-8	Chloridazon	0	0	0	0	0	0	0	0	0	0	1698-60-8	0	0	0	0	0	0	0	0
111	DTXSID4020292	Chloroacetaldehyde	107-20-0	C107200	107-20-0	Chloroacetaldehyde	0	0.01216	0	0	0	0.01216	0	0	0	0	107-20-0	0	0	0	0	0	0	0	0.01216
1064	DTXSID0035748	Chloroallyl methenamine chloride	51229-78-8	C51229788	51229-78-8	Chloroallyl methenamine chloride	0	0.113769	0	1	-0.0169	0.080069	0.0169	0.0337	0	0	51229-78-8	0.0121048	-0.0366922	0.00479521	0.0703922	0	0	-0.00479521	0.0433768
1058	DTXSID9020299	Chlorobenzilate	510-15-6	C510156	510-15-6	Chlorobenzilate	0	0.296699	0	1	0	-0.0283008	0	0.325	0	1	510-15-6	0	0.045432	0	0.279568	0	1	0	0.0171312
114	DTXSID6020307	Chloromethyl methyl ether	107-30-2	C107302	107-30-2	Chloromethyl methyl ether	0	0	0	0	0	0	0	0	0	0	107-30-2	0	0	0	0	0	0	0	0
822	DTXSID2024793	Chloroneb	2675-77-6	C2675776	2675-77-6	Chloroneb	0	0	0	0	0	0	0	0	0	0	2675-77-6	0	0	0	0	0	0	0	0
954	DTXSID2032348	Chlorophacinone	3691-35-8	C3691358	3691-35-8	Chlorophacinone	0	0.193545	0	1	0	-0.00945541	0	0.203	0	1	3691-35-8	0	0.00453638	0	0.198464	0	1	0	-0.00491903
664	DTXSID0020319	Chlorothalonil	1897-45-6	C1897456	1897-45-6	Chlorothalonil	0	0.518525	0	1	0	0.0375254	0	0.481	0	1	1897-45-6	0	0.0781442	0	0.402856	0	1	0	0.11567
787	DTXSID0027852	Chlorotoluene	25168-05-2	C25168052	25168-05-2	Chlorotoluene	0	0	0	0	0	0	0	0	0	0	25168-05-2	0	0	0	0	0	0	0	0
1371	DTXSID7024827	Chlorpromazine hydrochloride	69-09-0	C69090	69-09-0	Chlorpromazine hydrochloride	2.11307e-05	0.0816489	0	0	2.11307e-05	-0.0112511	0	0.0929	0	0	69-09-0	0	0.0150518	0	0.0778482	0	0	2.11307e-05	0.00380067
22	DTXSID7020764	Chlorpropham	101-21-3	C101213	101-21-3	Chlorpropham	0	0.113433	0	1	0	0.046733	0	0.0667	0	0	101-21-3	0	-0.00947989	0	0.0761799	0	0	0	0.0372532
868	DTXSID4020458	Chlorpyrifos	2921-88-2	C2921882	2921-88-2	Chlorpyrifos	0	0.030046	0	0	0	0.030046	0	0	0	0	2921-88-2	0	-0.0125358	0	0.0125358	0	0	0	0.0175102
1161	DTXSID1038666	Chlorpyrifos oxon	5598-15-2	C5598152	5598-15-2	Chlorpyrifos oxon	0	0.0531299	0	0	0	-0.00127014	0	0.0544	0	0	5598-15-2	0	0.00199781	0	0.0524022	0	0	0	0.000727665
1160	DTXSID6032352	Chlorpyrifos-methyl	5598-13-0	C5598130	5598-13-0	Chlorpyrifos-methyl	0	0	0	0	0	0	0	0	0	0	5598-13-0	0	0	0	0	0	0	0	0
656	DTXSID0024000	Chlorthal-dimethyl	1861-32-1	C1861321	1861-32-1	Chlorthal-dimethyl	3.97058e-05	0.0525768	0	0	3.97058e-05	0.0525768	0	0	0	0	1861-32-1	0	0	0	0	0	0	3.97058e-05	0.0525768
1024	DTXSID1022396	Chrysin	480-40-0	C480400	480-40-0	Chrysin	0.0155087	0.00423985	0	0	0.0155087	0.00423985	0	0	0	0	480-40-0	0	-0.00673018	0	0.00673018	0	0	0.0155087	-0.00249033
1783	DTXSID0047248	CI-1018	NOCAS_47248	CNOCAS47248	NOCAS_47248	CI-1018	0	0.00680822	0	0	0	0.00680822	0	0	0	0	NOCAS_47248	0	-0.00906836	0	0.00906836	0	0	0	-0.00226014
700	DTXSID8047262	CI-1029	207736-05-8	C207736058	207736-05-8	CI-1029	0	0.0151321	0	0	0	0.0151321	0	0	0	0	207736-05-8	0	-0.0197628	0	0.0197628	0	0	0	-0.0046307
1787	DTXSID5047291	CI-1044	NOCAS_47291	CNOCAS47291	NOCAS_47291	CI-1044	0	0	0	0	0	0	0	0	0	0	NOCAS_47291	0	0	0	0	0	0	0	0
72	DTXSID8047268	CI-959	104795-68-8	C104795688	104795-68-8	CI-959	0.00170334	0.0519127	0	0	0.00170334	0.0519127	0	0	0	0	104795-68-8	-0.0240602	-0.0189008	0.0240602	0.0189008	0	0	-0.0223568	0.0330119
1600	DTXSID3034456	Cinmethylin	87818-31-3	C87818313	87818-31-3	Cinmethylin	0	0.0167981	0	0	0	0.0167981	0	0	0	0	87818-31-3	0	-0.0230517	0	0.0230517	0	0	0	-0.00625361
1467	DTXSID3020332	Citric acid	77-92-9	C77929	77-92-9	Citric acid	0	0	0	0	0	0	0	0	0	0	77-92-9	0	0	0	0	0	0	0	0
89	DTXSID3041790	Citronellal	106-23-0	C106230	106-23-0	Citronellal	0	0	0	0	0	0	0	0	0	0	106-23-0	0	0	0	0	0	0	0	0
88	DTXSID3026726	Citronellol	106-22-9	C106229	106-22-9	Citronellol	0	0	0	0	0	0	0	0	0	0	106-22-9	0	0	0	0	0	0	0	0
783	DTXSID2047272	CJ-013610	249296-43-3	C249296433	249296-43-3	CJ-013610	0	0.00541799	0	0	0	0.00489999	0	0.000518	0	0	249296-43-3	0	-0.00693633	0	0.00745433	0	0	0	-0.00203634
646	DTXSID2047303	CJ-013790	179465-71-5	C179465715	179465-71-5	CJ-013790	0	0.0735283	0	0	0	0.0489283	0	0.0246	0	0	179465-71-5	0	-0.00924712	0	0.0338471	0	0	0	0.0396812
990	DTXSID8022828	Cladribine	4291-63-8	C4291638	4291-63-8	Cladribine	0.0132983	0	0	0	0.0132983	0	0	0	0	0	4291-63-8	-0.00500756	0	0.00500756	0	0	0	0.0082907	0
76	DTXSID6032354	Clodinafop-propargyl	105512-06-9	C105512069	105512-06-9	Clodinafop-propargyl	0	0	0	0	0	0	0	0	0	0	105512-06-9	0	0	0	0	0	0	0	0
1414	DTXSID9023881	Clofentezine	74115-24-5	C74115245	74115-24-5	Clofentezine	0.00393225	0	0	0	0.00393225	0	0	0	0	0	74115-24-5	0	-0.00575695	0	0.00575695	0	0	0.00393225	-0.00575695
1299	DTXSID3020336	Clofibrate	637-07-0	C637070	637-07-0	Clofibrate	0	0	0	0	0	0	0	0	0	0	637-07-0	0	0	0	0	0	0	0	0
1530	DTXSID1032355	Clomazone	81777-89-1	C81777891	81777-89-1	Clomazone	0	0.125564	0	1	0	0.00556439	0	0.12	0	1	81777-89-1	0	0.0133424	0	0.106658	0	1	0	0.0189068
1049	DTXSID8020337	Clomiphene citrate (1:1)	50-41-9	C50419	50-41-9	Clomiphene citrate (1:1)	0.0418932	0.35507	0	1	0.0418932	0.0440701	0	0.311	0	1	50-41-9	0	0.0473911	0	0.263609	0	1	0.0418932	0.0914612
20	DTXSID9034232	Cloprop	101-10-0	C101100	101-10-0	Cloprop	0	0	0	0	0	0	0	0	0	0	101-10-0	0	0	0	0	0	0	0	0
629	DTXSID9029221	Clopyralid	1702-17-6	C1702176	1702-17-6	Clopyralid	0	0	0	0	0	0	0	0	0	0	1702-17-6	0	0	0	0	0	0	0	0
1187	DTXSID6034265	Clopyralid-olamine	57754-85-5	C57754855	57754-85-5	Clopyralid-olamine	0	0	0	0	0	0	0	0	0	0	57754-85-5	0	0	0	0	0	0	0	0
1766	DTXSID3041794	Cloquintocet-mexyl	99607-70-2	C99607702	99607-70-2	Cloquintocet-mexyl	0	0.00377046	0	0	0	0.00377046	0	0	0	0	99607-70-2	0	-0.00528623	0	0.00528623	0	0	0	-0.00151577
310	DTXSID5020154	Clorophene	120-32-1	C120321	120-32-1	Clorophene	0	0.358025	0	1	0	-0.0339754	0	0.392	0	1	120-32-1	0	0.0615465	0	0.330453	0	1	0	0.0275711
709	DTXSID2034465	Clothianidin	210880-92-5	C210880925	210880-92-5	Clothianidin	0	0	0	0	0	0	0	0	0	0	210880-92-5	0	0	0	0	0	0	0	0
753	DTXSID7029871	Clotrimazole	23593-75-1	C23593751	23593-75-1	Clotrimazole	0	0.0446606	0	0	0	-0.0268394	0	0.0715	0	0	23593-75-1	0	0.00898164	0	0.0625184	0	0	0	-0.0178578
1503	DTXSID8044175	Clove leaf oil	8000-34-8	C8000348	8000-34-8	Clove leaf oil	0.0177736	0.0404024	0	0	0.0177736	0.0404024	0	0	0	0	8000-34-8	0	-0.0610728	0	0.0610728	0	0	0.0177736	-0.0206704
928	DTXSID1035288	Codlelure	33956-49-9	C33956499	33956-49-9	Codlelure	0	0.0554431	0	0	0	0.0269431	0	0.0285	0	0	33956-49-9	0	0.0034151	0	0.0250849	0	0	0	0.0303582
1313	DTXSID5024845	Colchicine	64-86-8	C64868	64-86-8	Colchicine	0.154652	0.0318044	1	0	0.154652	0.0318044	0	0	0	0	64-86-8	-0.18763	-0.0277257	0.18763	0.0277257	1	0	-0.0329778	0.00407873
1367	DTXSID3047712	Cornmint oil	68917-18-0	C68917180	68917-18-0	Cornmint oil	0	0	0	0	0	0	0	0	0	0	68917-18-0	0	0	0	0	0	0	0	0
1044	DTXSID6022474	Corticosterone	50-22-6	C50226	50-22-6	Corticosterone	0.706876	0	1	0	-0.174124	0	0.881	0	1	0	50-22-6	0.165137	0	0.715863	0	1	0	-0.00898768	0
1027	DTXSID1047576	Cotinine	486-56-6	C486566	486-56-6	Cotinine	0	0	0	0	0	0	0	0	0	0	486-56-6	0	0	0	0	0	0	0	0
1168	DTXSID2020347	Coumaphos	56-72-4	C56724	56-72-4	Coumaphos	0	0.0261267	0	0	0	-0.0107733	0	0.0369	0	0	56-72-4	0	0.000316986	0	0.036583	0	0	0	-0.0104563
1649	DTXSID7020348	Coumarin	91-64-5	C91645	91-64-5	Coumarin	0	0	0	0	0	0	0	0	0	0	91-64-5	0	0	0	0	0	0	0	0
461	DTXSID5047297	CP-085958	134002-60-1	C134002601	134002-60-1	CP-085958	0.0191555	0.0295541	0	0	0.0034555	-0.00194592	0.0157	0.0315	0	0	134002-60-1	-0.00708168	-0.010788	0.0227817	0.042288	0	0	-0.00362618	-0.012734
469	DTXSID7047304	CP-100829	135080-03-4	C135080034	135080-03-4	CP-100829	0	0.0441439	0	0	0	-0.0188561	0	0.063	0	0	135080-03-4	0	0.00368843	0	0.0593116	0	0	0	-0.0151677
598	DTXSID7047308	CP-105696	158081-99-3	C158081993	158081-99-3	CP-105696	0	0.0141175	0	0	0	-0.00938249	0	0.0235	0	0	158081-99-3	0	0.00371412	0	0.0197859	0	0	0	-0.00566836
251	DTXSID2047274	CP-114271	113734-18-2	C113734182	113734-18-2	CP-114271	0	0	0	0	0	0	0	0	0	0	113734-18-2	0	0	0	0	0	0	0	0
544	DTXSID9047251	CP-122721	145742-28-5	C145742285	145742-28-5	CP-122721	0.00531579	0.106164	0	1	0.00470379	-0.0418364	0.000612	0.148	0	1	145742-28-5	9.82249e-05	0.023481	0.000513775	0.124519	0	1	0.00480201	-0.0183554
630	DTXSID8047264	CP-283097	171866-31-2	C171866312	171866-31-2	CP-283097	0	0	0	0	0	0	0	0	0	0	171866-31-2	0	0	0	0	0	0	0	0
685	DTXSID9047253	CP-401387	199171-88-5	C199171885	199171-88-5	CP-401387	0	0.0232366	0	0	0	-0.00986341	0	0.0331	0	0	199171-88-5	0	0.00214377	0	0.0309562	0	0	0	-0.00771964
676	DTXSID2047276	CP-409092	194098-25-4	C194098254	194098-25-4	CP-409092	0.000265031	0.000682281	0	0	0.000265031	0.000682281	0	0	0	0	194098-25-4	-0.000310644	-0.000762737	0.000310644	0.000762737	0	0	-4.56134e-05	-8.04563e-05
1789	DTXSID5047299	CP-422935	NOCAS_47299	CNOCAS47299	NOCAS_47299	CP-422935	0	0	0	0	0	0	0	0	0	0	NOCAS_47299	0	0	0	0	0	0	0	0
707	DTXSID2047301	CP-456773	210826-40-7	C210826407	210826-40-7	CP-456773	0	0.0118991	0	0	0	0.0118991	0	0	0	0	210826-40-7	0	0	0	0	0	0	0	0.0118991
715	DTXSID2047278	CP-457677	214535-77-0	C214535770	214535-77-0	CP-457677	0	0.00863009	0	0	0	0.00863009	0	0	0	0	214535-77-0	0	-0.0120817	0	0.0120817	0	0	0	-0.00345162
725	DTXSID4047254	CP-457920	220860-50-4	C220860504	220860-50-4	CP-457920	0	0	0	0	0	0	0	0	0	0	220860-50-4	0	0	0	0	0	0	0	0
1784	DTXSID9047255	CP-465394	NOCAS_47255	CNOCAS47255	NOCAS_47255	CP-465394	0	0	0	0	0	0	0	0	0	0	NOCAS_47255	0	0	0	0	0	0	0	0
1785	DTXSID3047265	CP-471358	NOCAS_47265	CNOCAS47265	NOCAS_47265	CP-471358	0	0	0	0	0	0	0	0	0	0	NOCAS_47265	0	0	0	0	0	0	0	0
809	DTXSID7047279	CP-532623	261947-38-0	C261947380	261947-38-0	CP-532623	0	0	0	0	0	0	0	0	0	0	261947-38-0	0	0	0	0	0	0	0	0
741	DTXSID8047266	CP-544439	230954-09-3	C230954093	230954-09-3	CP-544439	0	0	0	0	0	0	0	0	0	0	230954-09-3	0	0	0	0	0	0	0	0
861	DTXSID6047280	CP-607366	289716-94-5	C289716945	289716-94-5	CP-607366	0	0.199802	0	1	0	0.0568015	0	0.143	0	1	289716-94-5	-0.000269532	0.0218222	0.000269532	0.121178	0	1	-0.000269532	0.0786237
1790	DTXSID2047305	CP-608039	NOCAS_47305	CNOCAS47305	NOCAS_47305	CP-608039	0	0	0	0	0	0	0	0	0	0	NOCAS_47305	0	0	0	0	0	0	0	0
937	DTXSID1047281	CP-612372	353280-07-6	C353280076	353280-07-6	CP-612372	0.0100426	0.011876	0	0	0.0100426	0.011876	0	0	0	0	353280-07-6	0	-0.0193646	0	0.0193646	0	0	0.0100426	-0.0074886
862	DTXSID7047306	CP-634384	290352-28-2	C290352282	290352-28-2	CP-634384	0	0	0	0	0	0	0	0	0	0	290352-28-2	0	0	0	0	0	0	0	0
1786	DTXSID3047267	CP-642931	NOCAS_47267	CNOCAS47267	NOCAS_47267	CP-642931	0	0	0	0	0	0	0	0	0	0	NOCAS_47267	0	0	0	0	0	0	0	0
1001	DTXSID6047282	CP-671305	445295-04-5	C445295045	445295-04-5	CP-671305	0	0	0	0	0	0	0	0	0	0	445295-04-5	0	0	0	0	0	0	0	0
953	DTXSID1047283	CP-728663	368832-42-2	C368832422	368832-42-2	CP-728663	0	0.142292	0	1	-0.0316	0.142292	0.0316	0	0	0	368832-42-2	0.0159573	-0.0463822	0.0156427	0.0463822	0	0	-0.0156427	0.0959098
1335	DTXSID0047294	CP-863187	668981-02-0	C668981020	668981-02-0	CP-863187	0	0.0121765	0	0	0	0.0121765	0	0	0	0	668981-02-0	0	0	0	0	0	0	0	0.0121765
1263	DTXSID2047696	Cremophor EL	61791-12-6	C61791126	61791-12-6	Cremophor EL	0	0	0	0	0	0	0	0	0	0	61791-12-6	0	0	0	0	0	0	0	0
1513	DTXSID3024869	Cumene hydroperoxide	80-15-9	C80159	80-15-9	Cumene hydroperoxide	0	0.0359577	0	0	0	0.0359577	0	0	0	0	80-15-9	0	0	0	0	0	0	0	0.0359577
472	DTXSID1020352	Cupferron	135-20-6	C135206	135-20-6	Cupferron	0	0	0	0	0	0	0	0	0	0	135-20-6	0	0	0	0	0	0	0	0
986	DTXSID9034490	Cyanamide	420-04-2	C420042	420-04-2	Cyanamide	0	0	0	0	0	0	0	0	0	0	420-04-2	0	0	0	0	0	0	0	0
720	DTXSID1023990	Cyanazine	21725-46-2	C21725462	21725-46-2	Cyanazine	0	0	0	0	0	0	0	0	0	0	21725-46-2	0	0	0	0	0	0	0	0
1013	DTXSID1020354	Cyanoguanidine	461-58-5	C461585	461-58-5	Cyanoguanidine	0	0	0	0	0	0	0	0	0	0	461-58-5	0	0	0	0	0	0	0	0
140	DTXSID7024873	Cyanuric acid	108-80-5	C108805	108-80-5	Cyanuric acid	0	0	0	0	0	0	0	0	0	0	108-80-5	0	0	0	0	0	0	0	0
306	DTXSID9034492	Cyazofamid	120116-88-3	C120116883	120116-88-3	Cyazofamid	0	0.0681897	0	0	0	0.0326897	0	0.0355	0	0	120116-88-3	0	-0.00576324	0	0.0412632	0	0	0	0.0269265
849	DTXSID3032416	Cybutryne	28159-98-0	C28159980	28159-98-0	Cybutryne	0	0	0	0	0	0	0	0	0	0	28159-98-0	0	0	0	0	0	0	0	0
248	DTXSID5032600	Cyclanilide	113136-77-9	C113136779	113136-77-9	Cyclanilide	0.00604182	0	0	0	0.00604182	0	0	0	0	0	113136-77-9	0	0	0	0	0	0	0.00604182	0
249	DTXSID6032356	Cycloate	1134-23-2	C1134232	1134-23-2	Cycloate	0	0	0	0	0	0	0	0	0	0	1134-23-2	0	0	0	0	0	0	0	0
1126	DTXSID1048201	Cyclobutyl phenyl ketone	5407-98-7	C5407987	5407-98-7	Cyclobutyl phenyl ketone	0	0	0	0	0	0	0	0	0	0	5407-98-7	0	0	0	0	0	0	0	0
631	DTXSID1027429	Cyclododecanol	1724-39-6	C1724396	1724-39-6	Cyclododecanol	0	0	0	0	0	0	0	0	0	0	1724-39-6	0	0	0	0	0	0	0	0
143	DTXSID4021894	Cyclohexanol	108-93-0	C108930	108-93-0	Cyclohexanol	0	0	0	0	0	0	0	0	0	0	108-93-0	0	0	0	0	0	0	0	0
144	DTXSID6020359	Cyclohexanone	108-94-1	C108941	108-94-1	Cyclohexanone	0	0	0	0	0	0	0	0	0	0	108-94-1	0	0	0	0	0	0	0	0
12	DTXSID4021842	Cyclohexanone oxime	100-64-1	C100641	100-64-1	Cyclohexanone oxime	0	0	0	0	0	0	0	0	0	0	100-64-1	0	0	0	0	0	0	0	0
1333	DTXSID6024882	Cycloheximide	66-81-9	C66819	66-81-9	Cycloheximide	0	0.309936	0	1	0	0.0949357	0	0.215	0	1	66-81-9	0	0.039393	0	0.175607	0	1	0	0.134329
142	DTXSID1023996	Cyclohexylamine	108-91-8	C108918	108-91-8	Cyclohexylamine	0	0	0	0	0	0	0	0	0	0	108-91-8	0	0	0	0	0	0	0	0
1392	DTXSID5048182	Cyclohexylphenylketone	712-50-5	C712505	712-50-5	Cyclohexylphenylketone	0	0	0	0	0	0	0	0	0	0	712-50-5	0	0	0	0	0	0	0	0
1000	DTXSID6043709	Cyclopamine	4449-51-8	C4449518	4449-51-8	Cyclopamine	2.52912e-05	0.000151776	0	0	2.52912e-05	0.000151776	0	0	0	0	4449-51-8	0	0	0	0	0	0	2.52912e-05	0.000151776
1723	DTXSID1033371	Cyclopentanol	96-41-3	C96413	96-41-3	Cyclopentanol	0	0	0	0	0	0	0	0	0	0	96-41-3	0	0	0	0	0	0	0	0
325	DTXSID3029154	Cyclopentanone	120-92-3	C120923	120-92-3	Cyclopentanone	0	0	0	0	0	0	0	0	0	0	120-92-3	0	0	0	0	0	0	0	0
1248	DTXSID6024888	Cyclophosphamide monohydrate	6055-19-2	C6055192	6055-19-2	Cyclophosphamide monohydrate	0	0	0	0	0	0	0	0	0	0	6055-19-2	0	0	0	0	0	0	0	0
1356	DTXSID5035957	Cyfluthrin	68359-37-5	C68359375	68359-37-5	Cyfluthrin	0.000404905	0.00395302	0	0	0.000404905	0.00395302	0	0	0	0	68359-37-5	0	-0.00584285	0	0.00584285	0	0	0.000404905	-0.00188983
340	DTXSID1034503	Cyhalofop-butyl	122008-85-9	C122008859	122008-85-9	Cyhalofop-butyl	0	0.0391537	0	0	0	-0.0255463	0	0.0647	0	0	122008-85-9	0	0.0111336	0	0.0535664	0	0	0	-0.0144127
1193	DTXSID6032358	Cymoxanil	57966-95-7	C57966957	57966-95-7	Cymoxanil	0	0	0	0	0	0	0	0	0	0	57966-95-7	0	0	0	0	0	0	0	0
1089	DTXSID1023998	Cypermethrin	52315-07-8	C52315078	52315-07-8	Cypermethrin	0	0.0154425	0	0	0	0.0154425	0	0	0	0	52315-07-8	0	0	0	0	0	0	0	0.0154425
1679	DTXSID0032601	Cyproconazole	94361-06-5	C94361065	94361-06-5	Cyproconazole	0	0.0845004	0	0	0	0.0845004	0	0	0	0	94361-06-5	0	-0.0680314	0	0.0680314	0	0	0	0.016469
334	DTXSID1032359	Cyprodinil	121552-61-2	C121552612	121552-61-2	Cyprodinil	0	0.0270392	0	0	0	0.0270392	0	0	0	0	121552-61-2	0	-0.012711	0	0.012711	0	0	0	0.0143282
988	DTXSID5020366	Cyproterone acetate	427-51-0	C427510	427-51-0	Cyproterone acetate	0.285393	0.289635	1	1	-0.208607	0.0606347	0.494	0.229	1	1	427-51-0	0.0764509	0.0146902	0.417549	0.21431	1	1	-0.132156	0.0753249
1381	DTXSID5024891	Cytarabine hydrochloride	69-74-9	C69749	69-74-9	Cytarabine hydrochloride	0	0	0	0	0	0	0	0	0	0	69-74-9	0	0	0	0	0	0	0	0
1028	DTXSID9022310	Daidzein	486-66-8	C486668	486-66-8	Daidzein	0	0	0	0	0	0	0	0	0	0	486-66-8	0	0	0	0	0	0	0	0
1428	DTXSID2021575	Dalapon	75-99-0	C75990	75-99-0	Dalapon	0	0	0	0	0	0	0	0	0	0	75-99-0	0	0	0	0	0	0	0	0
601	DTXSID9020370	Daminozide	1596-84-5	C1596845	1596-84-5	Daminozide	0	0	0	0	0	0	0	0	0	0	1596-84-5	0	0	0	0	0	0	0	0
1511	DTXSID4020371	Dapsone	80-08-0	C80080	80-08-0	Dapsone	0	0	0	0	0	0	0	0	0	0	80-08-0	0	0	0	0	0	0	0	0
497	DTXSID0047246	Darbufelone mesylate	139340-56-0	C139340560	139340-56-0	Darbufelone mesylate	0	0.198875	0	1	0	0.0508751	0	0.148	0	1	139340-56-0	0	-0.00261907	0	0.150619	0	1	0	0.048256
1114	DTXSID7024902	Dazomet	533-74-4	C533744	533-74-4	Dazomet	0	0.0977766	0	0	0	0.0501766	0	0.0476	0	0	533-74-4	0	-0.0050444	0	0.0526444	0	0	0	0.0451322
1016	DTXSID4024721	D-Camphor	464-49-3	C464493	464-49-3	D-Camphor	0	0	0	0	0	0	0	0	0	0	464-49-3	0	0	0	0	0	0	0	0
1128	DTXSID1027184	Decamethylcyclopentasiloxane	541-02-6	C541026	541-02-6	Decamethylcyclopentasiloxane	0.00666406	0	0	0	0.00666406	0	0	0	0	0	541-02-6	-0.00823132	0	0.00823132	0	0	0	-0.00156726	0
230	DTXSID4021553	Decanal	112-31-2	C112312	112-31-2	Decanal	0	0	0	0	-2.31e-05	0	2.31e-05	0	0	0	112-31-2	2.31e-05	0	0	0	0	0	0	0
185	DTXSID7026867	Decanedioic acid	111-20-6	C111206	111-20-6	Decanedioic acid	0	0	0	0	0	0	0	0	0	0	111-20-6	0	0	0	0	0	0	0	0
920	DTXSID9021554	Decanoic acid	334-48-5	C334485	334-48-5	Decanoic acid	0	0	0	0	0	0	0	0	0	0	334-48-5	0	0	0	0	0	0	0	0
1214	DTXSID2041208	Decyl beta-D-glucopyranoside	58846-77-8	C58846778	58846-77-8	Decyl beta-D-glucopyranoside	0.00592332	0.00719202	0	0	0.00592332	0.00719202	0	0	0	0	58846-77-8	-0.00100832	-0.0054228	0.00100832	0.0054228	0	0	0.00491499	0.00176921
467	DTXSID2021995	DEET	134-62-3	C134623	134-62-3	DEET	0	0	0	0	0	0	0	0	0	0	134-62-3	0	0	0	0	0	0	0	0
1266	DTXSID5037494	Deethylatrazine	6190-65-4	C6190654	6190-65-4	Deethylatrazine	0	0	0	0	0	0	0	0	0	0	6190-65-4	0	0	0	0	0	0	0	0
1085	DTXSID6020014	Dehydroacetic acid	520-45-6	C520456	520-45-6	Dehydroacetic acid	0	0	0	0	0	0	0	0	0	0	520-45-6	0	0	0	0	0	0	0	0
1116	DTXSID4020379	Dehydroepiandrosterone	53-43-0	C53430	53-43-0	Dehydroepiandrosterone	0.0113907	0.310393	0	1	0.0113907	-0.132607	0	0.443	0	1	53-43-0	-0.00558518	0.0905182	0.00558518	0.352482	0	1	0.00580554	-0.0420884
13	DTXSID0037495	Deisopropylatrazine	1007-28-9	C1007289	1007-28-9	Deisopropylatrazine	0.0415007	0.00689183	0	0	0.0415007	0.00689183	0	0	0	0	1007-28-9	0	0	0	0	0	0	0.0415007	0.00689183
1101	DTXSID8020381	Deltamethrin	52918-63-5	C52918635	52918-63-5	Deltamethrin	0	0	0	0	0	0	0	0	0	0	52918-63-5	0	0	0	0	0	0	0	0
955	DTXSID8034376	Denatonium benzoate	3734-33-6	C3734336	3734-33-6	Denatonium benzoate	0.00727244	0	0	0	0.00727244	0	0	0	0	0	3734-33-6	-0.00907395	0	0.00907395	0	0	0	-0.00180152	0
1640	DTXSID9034361	Denatonium saccharide	90823-38-4	C90823384	90823-38-4	Denatonium saccharide	0	0	0	0	0	0	0	0	0	0	90823-38-4	0	0	0	0	0	0	0	0
481	DTXSID0034518	Desmedipham	13684-56-5	C13684565	13684-56-5	Desmedipham	0	0	0	0	0	0	0	0	0	0	13684-56-5	0	0	0	0	0	0	0	0
758	DTXSID3047429	Dexamethasone sodium phosphate	2392-39-4	C2392394	2392-39-4	Dexamethasone sodium phosphate	0.424965	0	1	0	0.0839653	0	0.341	0	1	0	2392-39-4	-0.068321	0	0.409321	0	1	0	0.0156443	0
1054	DTXSID5023588	D-Glucitol	50-70-4	C50704	50-70-4	D-Glucitol	0	0	0	0	0	0	0	0	0	0	50-70-4	0	0	0	0	0	0	0	0
49	DTXSID0020606	Di(2-ethylhexyl) adipate	103-23-1	C103231	103-23-1	Bis(2-ethylhexyl)hexanedioate	0	0	0	0	0	0	0	0	0	0	103-23-1	0	0	0	0	0	0	0	0
277	DTXSID5020607	Di(2-ethylhexyl) phthalate	117-81-7	C117817	117-81-7	Di(2-ethylhexyl) phthalate	0	0.00678457	0	0	0	0.00678457	0	0	0	0	117-81-7	0	-0.00883823	0	0.00883823	0	0	0	-0.00205366
831	DTXSID6027921	Di(propylene glycol) dibenzoate	27138-31-4	C27138314	27138-31-4	Di(propylene glycol) dibenzoate	0.00293707	0.00588693	0	0	0.00293707	-0.00701307	0	0.0129	0	0	27138-31-4	0	0.00209515	0	0.0108048	0	0	0.00293707	-0.00491791
366	DTXSID6024917	Diacetone alcohol	123-42-2	C123422	123-42-2	Diacetone alcohol	0	0	0	0	0	0	0	0	0	0	123-42-2	0	0	0	0	0	0	0	0
430	DTXSID7020392	Diallyl phthalate	131-17-9	C131179	131-17-9	Diallyl phthalate	0	0.0785078	0	0	0	-0.00719217	0	0.0857	0	0	131-17-9	0	0.0162912	0	0.0694088	0	0	0	0.00909903
918	DTXSID9020407	Diazinon	333-41-5	C333415	333-41-5	Diazinon	0	0.0264856	0	0	0	0.0264856	0	0	0	0	333-41-5	-0.00415491	-0.00891054	0.00415491	0.00891054	0	0	-0.00415491	0.0175751
1475	DTXSID0029559	Diazolidinyl urea	78491-02-8	C78491028	78491-02-8	Diazolidinyl urea	0.0964027	0.0270736	0	0	-0.154597	0.0270736	0.251	0	1	0	78491-02-8	0.0406667	0	0.210333	0	1	0	-0.113931	0.0270736
1721	DTXSID5037523	Diazoxon	962-58-3	C962583	962-58-3	Diazoxon	0	0	0	0	0	0	0	0	0	0	962-58-3	0	0	0	0	0	0	0	0
1119	DTXSID9020409	Dibenz(a,h)anthracene	53-70-3	C53703	53-70-3	Dibenz(a,h)anthracene	0	0	0	0	0	0	0	0	0	0	53-70-3	0	0	0	0	0	0	0	0
447	DTXSID2021993	Dibenzofuran	132-64-9	C132649	132-64-9	Dibenzofuran	0	0	0	0	0	0	0	0	0	0	132-64-9	0	0	0	0	0	0	0	0
448	DTXSID0047741	Dibenzothiophene	132-65-0	C132650	132-65-0	Dibenzothiophene	0	0.0418328	0	0	0	0.0418328	0	0	0	0	132-65-0	0	-0.0110798	0	0.0110798	0	0	0	0.030753
906	DTXSID3024940	Dibromoacetonitrile	3252-43-5	C3252435	3252-43-5	Dibromoacetonitrile	0	0	0	0	0	0	0	0	0	0	3252-43-5	0	0	0	0	0	0	0	0
149	DTXSID1041847	Dibutyl decanedioate	109-43-3	C109433	109-43-3	Dibutyl decanedioate	0	0	0	0	0	0	0	0	0	0	109-43-3	0	0	0	0	0	0	0	0
84	DTXSID2021866	Dibutyl hexanedioate	105-99-7	C105997	105-99-7	Dibutyl adipate	0	0	0	0	0	0	0	0	0	0	105-99-7	0	0	0	0	0	0	0	0
866	DTXSID5044815	Dibutyl nonanedioate	2917-73-9	C2917739	2917-73-9	Dibutyl nonanedioate	0	0	0	0	0	0	0	0	0	0	2917-73-9	0	0	0	0	0	0	0	0
1565	DTXSID2021781	Dibutyl phthalate	84-74-2	C84742	84-74-2	Dibutyl phthalate	0	0	0	0	0	0	0	0	0	0	84-74-2	0	0	0	0	0	0	0	0
1355	DTXSID8027292	Dibutyltin dichloride	683-18-1	C683181	683-18-1	Dibutyltin dichloride	0	0.697996	0	1	0	0.146996	0	0.551	0	1	683-18-1	0	0.0897212	0	0.461279	0	1	0	0.236717
668	DTXSID4024018	Dicamba	1918-00-9	C1918009	1918-00-9	Dicamba	0	0	0	0	0	0	0	0	0	0	1918-00-9	0	0	0	0	0	0	0	0
298	DTXSID5032365	Dichlobenil	1194-65-6	C1194656	1194-65-6	Dichlobenil	0	0	0	0	0	0	0	0	0	0	1194-65-6	0	0	0	0	0	0	0	0
276	DTXSID7020425	Dichlone	117-80-6	C117806	117-80-6	Dichlone	0	0.384658	0	1	0	0.0566577	0	0.328	0	1	117-80-6	0	0.048427	0	0.279573	0	1	0	0.105085
960	DTXSID4027997	Dichlormid	37764-25-3	C37764253	37764-25-3	Dichlormid	0	0	0	0	0	0	0	0	0	0	37764-25-3	0	0	0	0	0	0	0	0
1493	DTXSID2020428	Dichloroacetic acid	79-43-6	C79436	79-43-6	Dichloroacetic acid	0	0	0	0	0	0	0	0	0	0	79-43-6	0	0	0	0	0	0	0	0
1731	DTXSID6021824	Dichlorophen	97-23-4	C97234	97-23-4	Dichlorophen	0.000551738	0.366464	0	1	0.000551738	0.0294639	0	0.337	0	1	97-23-4	0	0.0259766	0	0.311023	0	1	0.000551738	0.0554405
311	DTXSID0020440	Dichlorprop	120-36-5	C120365	120-36-5	Dichlorprop	0	0	0	0	0	0	0	0	0	0	120-36-5	0	0	0	0	0	0	0	0
1278	DTXSID5020449	Dichlorvos	62-73-7	C62737	62-73-7	Dichlorvos	0.00723591	0	0	0	0.00723591	0	0	0	0	0	62-73-7	0	0	0	0	0	0	0.00723591	0
576	DTXSID3037208	Diclofenac sodium	15307-79-6	C15307796	15307-79-6	Diclofenac sodium	0	0.00804667	0	0	0	0.00804667	0	0	0	0	15307-79-6	0	-0.0107225	0	0.0107225	0	0	0	-0.00267585
1071	DTXSID0032605	Diclofop-methyl	51338-27-3	C51338273	51338-27-3	Methyl (RS)-2-[4-(2,4-dichlorophenoxy)phenoxy]propionate	0	0.00883746	0	0	0	0.00883746	0	0	0	0	51338-27-3	0	-0.0118947	0	0.0118947	0	0	0	-0.00305722
1761	DTXSID2020426	Dicloran	99-30-9	C99309	99-30-9	Dicloran	0	0.124477	0	1	0	0.0294767	0	0.095	0	0	99-30-9	0	-0.00209163	0	0.0970916	0	0	0	0.0273851
542	DTXSID4034528	Diclosulam	145701-21-9	C145701219	145701-21-9	Diclosulam	0	0	0	0	0	0	0	0	0	0	145701-21-9	0	0	0	0	0	0	0	0
259	DTXSID4020450	Dicofol	115-32-2	C115322	115-32-2	Dicofol	0	0.0937577	0	0	0	0.0104577	0	0.0833	0	0	115-32-2	0	-0.047469	0	0.130769	0	1	0	-0.0370113
519	DTXSID9023914	Dicrotophos	141-66-2	C141662	141-66-2	Dicrotophos	0	1.22721e-07	0	0	0	1.22721e-07	0	0	0	0	141-66-2	0	0	0	0	0	0	0	1.22721e-07
1517	DTXSID1025017	Dicumyl peroxide	80-43-3	C80433	80-43-3	Dicumyl peroxide	0	0.062409	0	0	0	0.062409	0	0	0	0	80-43-3	-0.0108959	-0.0247423	0.0108959	0.0247423	0	0	-0.0108959	0.0376668
795	DTXSID4047628	Dicyclohexyl disulfide	2550-40-5	C2550405	2550-40-5	Dicyclohexyl disulfide	0	0	0	0	0	0	0	0	0	0	2550-40-5	0	0	0	0	0	0	0	0
1562	DTXSID5025021	Dicyclohexyl phthalate	84-61-7	C84617	84-61-7	Dicyclohexyl phthalate	0	0.054424	0	0	0	-0.019876	0	0.0743	0	0	84-61-7	0	0.0367421	0	0.0375579	0	0	0	0.0168661
748	DTXSID8027826	Dicyclohexyl sodium sulfosuccinate	23386-52-9	C23386529	23386-52-9	Dicyclohexyl sodium sulfosuccinate	0	0	0	0	0	0	0	0	0	0	23386-52-9	0	0	0	0	0	0	0	0
33	DTXSID6025018	Dicyclohexylamine	101-83-7	C101837	101-83-7	Dicyclohexylamine	0	0	0	0	0	0	0	0	0	0	101-83-7	0	0	0	0	0	0	0	0
1457	DTXSID5025023	Dicyclopentadiene	77-73-6	C77736	77-73-6	Dicyclopentadiene	0	0	0	0	0	0	0	0	0	0	77-73-6	0	0	0	0	0	0	0	0
1395	DTXSID9032537	Didecyldimethylammonium chloride	7173-51-5	C7173515	7173-51-5	Didecyldimethylammonium chloride	0.0168654	0.328799	0	1	-0.00133459	-0.0742006	0.0182	0.403	0	1	7173-51-5	-0.0501213	0.261353	0.0683213	0.141647	0	1	-0.0514559	0.187152
1250	DTXSID9020453	Dieldrin	60-57-1	C60571	60-57-1	Dieldrin	0	0.0804269	0	0	0	0.0389269	0	0.0415	0	0	60-57-1	0	-0.0119862	0	0.0534862	0	0	0	0.0269407
191	DTXSID3021932	Diethanolamine	111-42-2	C111422	111-42-2	Diethanolamine	0	0	0	0	0	0	0	0	0	0	111-42-2	0	0	0	0	0	0	0	0
361	DTXSID2038732	Diethyl butanedioate	123-25-1	C123251	123-25-1	Diethyl butanedioate	0.0165717	0	0	0	0.0165717	0	0	0	0	0	123-25-1	-0.0206082	0	0.0206082	0	0	0	-0.0040365	0
1431	DTXSID9041861	Diethyl phosphite	762-04-9	C762049	762-04-9	Diethyl phosphite	0	0	0	0	0	0	0	0	0	0	762-04-9	0	0	0	0	0	0	0	0
1563	DTXSID7021780	Diethyl phthalate	84-66-2	C84662	84-66-2	Diethyl phthalate	0	0	0	0	0	0	0	0	0	0	84-66-2	0	0	0	0	0	0	0	0
77	DTXSID7021863	Diethyl propanedioate	105-53-3	C105533	105-53-3	Diethyl propanedioate	0	0	0	0	0	0	0	0	0	0	105-53-3	0	0	0	0	0	0	0	0
193	DTXSID8020462	Diethylene glycol	111-46-6	C111466	111-46-6	Diethylene glycol	0	0	0	0	0	0	0	0	0	0	111-46-6	0	0	0	0	0	0	0	0
316	DTXSID0026967	Diethylene glycol dibenzoate	120-55-8	C120558	120-55-8	Diethylene glycol dibenzoate	0	0	0	0	0	0	0	0	0	0	120-55-8	0	0	0	0	0	0	0	0
202	DTXSID3025049	Diethylene glycol monomethyl ether	111-77-3	C111773	111-77-3	Diethylene glycol monomethyl ether	0	0	0	0	0	0	0	0	0	0	111-77-3	0	0	0	0	0	0	0	0
190	DTXSID2025050	Diethylenetriamine	111-40-0	C111400	111-40-0	Diethylenetriamine	0	0	0	0	0	0	0	0	0	0	111-40-0	0	0	0	0	0	0	0	0
1166	DTXSID3020465	Diethylstilbestrol	56-53-1	C56531	56-53-1	Diethylstilbestrol	0	0.264903	0	1	0	-0.0540974	0	0.319	0	1	56-53-1	0	0.0551511	0	0.263849	0	1	0	0.00105366
297	DTXSID4032372	Difenoconazole	119446-68-3	C119446683	119446-68-3	Difenoconazole	0.00406858	0.0954814	0	0	0.000598585	-0.0665186	0.00347	0.162	0	1	119446-68-3	0.000579747	0.0262285	0.00289025	0.135771	0	1	0.00117833	-0.0402901
992	DTXSID6024048	Difenzoquat metilsulfate	43222-48-6	C43222486	43222-48-6	Difenzoquat metilsulfate	0	0.0620657	0	0	0	0.0620657	0	0	0	0	43222-48-6	0	-0.0184344	0	0.0184344	0	0	0	0.0436313
938	DTXSID1024049	Diflubenzuron	35367-38-5	C35367385	35367-38-5	Diflubenzuron	0	0	0	0	0	0	0	0	0	0	35367-38-5	0	0	0	0	0	0	0	0
703	DTXSID5022934	Digoxin	20830-75-5	C20830755	20830-75-5	Digoxin	0.0449729	0.0325295	0	0	0.0192729	0.0325295	0.0257	0	0	0	20830-75-5	-0.0403174	0	0.0660174	0	0	0	-0.0210446	0.0325295
165	DTXSID9026841	Dihexyl hexanedioate	110-33-8	C110338	110-33-8	Dihexyl hexanedioate	0	0	0	0	0	0	0	0	0	0	110-33-8	0	0	0	0	0	0	0	0
1566	DTXSID6025068	Dihexyl phthalate	84-75-3	C84753	84-75-3	Dihexyl phthalate	0	0	0	0	0	0	0	0	0	0	84-75-3	0	0	0	0	0	0	0	0
1384	DTXSID3041299	Dihydrojasmone lactone	7011-83-8	C7011838	7011-83-8	Dihydrojasmone lactone	0	0	0	0	0	0	0	0	0	0	7011-83-8	0	0	0	0	0	0	0	0
1108	DTXSID6041557	Dihydromyrcenol	53219-21-9	C53219219	53219-21-9	Dihydromyrcenol	0	0	0	0	0	0	0	0	0	0	53219-21-9	0	0	0	0	0	0	0	0
513	DTXSID9036690	Diisobutyl adipate	141-04-8	C141048	141-04-8	Diisobutyl adipate	0	0	0	0	0	0	0	0	0	0	141-04-8	0	0	0	0	0	0	0	0
141	DTXSID4025080	Diisobutyl ketone	108-83-8	C108838	108-83-8	Diisobutyl ketone	0	0	0	0	0	0	0	0	0	0	108-83-8	0	0	0	0	0	0	0	0
1564	DTXSID9022522	Diisobutyl phthalate	84-69-5	C84695	84-69-5	Diisobutyl phthalate	0	0	0	0	0	0	0	0	0	0	84-69-5	0	0	0	0	0	0	0	0
833	DTXSID1027924	Diisodecyl hexanedioate	27178-16-1	C27178161	27178-16-1	Diisodecyl hexanedioate	0	0	0	0	0	0	0	0	0	0	27178-16-1	0	0	0	0	0	0	0	0
797	DTXSID3027877	Diisodecylphenyl phosphite	25550-98-5	C25550985	25550-98-5	Diisodecylphenyl phosphite	0	0.0276404	0	0	0	0.0276404	0	0	0	0	25550-98-5	0	0	0	0	0	0	0	0.0276404
620	DTXSID8047395	Diisononyl cyclohexane-1,2-dicarboxylate	166412-78-8	C166412788	166412-78-8	Diisononyl cyclohexane-1,2-dicarboxylate	0	0	0	0	0	0	0	0	0	0	166412-78-8	0	0	0	0	0	0	0	0
454	DTXSID7027388	Diisooctyl adipate	1330-86-5	C1330865	1330-86-5	Diisooctyl adipate	0	0	0	0	0	0	0	0	0	0	1330-86-5	0	0	0	0	0	0	0	0
179	DTXSID8020179	Diisopropanolamine	110-97-4	C110974	110-97-4	Diisopropanolamine	0	0	0	0	0	0	0	0	0	0	110-97-4	0	0	0	0	0	0	0	0
540	DTXSID5024051	Diisopropyl methylphosphonate	1445-75-6	C1445756	1445-75-6	Diisopropyl methylphosphonate	0	0	0	0	0	0	0	0	0	0	1445-75-6	0	0	0	0	0	0	0	0
1246	DTXSID2040731	Diisopropyl phthalate	605-45-8	C605458	605-45-8	Diisopropyl phthalate	0	0	0	0	0	0	0	0	0	0	605-45-8	0	0	0	0	0	0	0	0
1596	DTXSID4032376	Dimethenamid	87674-68-8	C87674688	87674-68-8	Dimethenamid	0	0.05036	0	0	0	0.05036	0	0	0	0	87674-68-8	0	0	0	0	0	0	0	0.05036
1145	DTXSID0024052	Dimethipin	55290-64-7	C55290647	55290-64-7	Dimethipin	0	0.00506738	0	0	0	0.00506738	0	0	0	0	55290-64-7	0	-0.00673215	0	0.00673215	0	0	0	-0.00166477
1245	DTXSID7020479	Dimethoate	60-51-5	C60515	60-51-5	Dimethoate	0	0	0	0	0	0	0	0	0	0	60-51-5	0	0	0	0	0	0	0	0
169	DTXSID7034545	Dimethomorph	110488-70-5	C110488705	110488-70-5	Dimethomorph	0	0.369318	0	1	0	0.132318	0	0.237	0	1	110488-70-5	0	-0.058078	0	0.295078	0	1	0	0.0742402
1547	DTXSID6020480	Dimethoxane	828-00-2	C828002	828-00-2	Dimethoxane	0	0	0	0	0	0	0	0	0	0	828-00-2	0	0	0	0	0	0	0	0
187	DTXSID0042379	Dimethoxydimethylsilane	1112-39-6	C1112396	1112-39-6	Dimethoxydimethylsilane	0	0	0	0	0	0	0	0	0	0	1112-39-6	0	0	0	0	0	0	0	0
1281	DTXSID8025096	Dimethyl adipate	627-93-0	C627930	627-93-0	Dimethyl adipate	0	0	0	0	0	0	0	0	0	0	627-93-0	0	0	0	0	0	0	0	0
210	DTXSID3025122	Dimethyl glutarate	1119-40-0	C1119400	1119-40-0	Dimethyl glutarate	0	0	0	0	0	0	0	0	0	0	1119-40-0	0	0	0	0	0	0	0	0
1683	DTXSID3026566	Dimethyl hexahydroterephthalate	94-60-0	C94600	94-60-0	Dimethyl hexahydroterephthalate	0	0	0	0	0	0	0	0	0	0	94-60-0	0	0	0	0	0	0	0	0
1586	DTXSID5020493	Dimethyl hydrogen phosphite	868-85-9	C868859	868-85-9	Dimethyl hydrogen phosphite	0	0	0	0	0	0	0	0	0	0	868-85-9	0	0	0	0	0	0	0	0
545	DTXSID8027402	Dimethyl isophthalate	1459-93-4	C1459934	1459-93-4	Dimethyl isophthalate	0	0	0	0	0	0	0	0	0	0	1459-93-4	0	0	0	0	0	0	0	0
137	DTXSID4029145	Dimethyl malonate	108-59-8	C108598	108-59-8	Dimethyl malonate	0	0	0	0	0	0	0	0	0	0	108-59-8	0	0	0	0	0	0	0	0
1426	DTXSID0020494	Dimethyl methylphosphonate	756-79-6	C756796	756-79-6	Dimethyl methylphosphonate	0	0	0	0	-0.000148	0	0.000148	0	0	0	756-79-6	0.000148	0	0	0	0	0	0	0
429	DTXSID3022455	Dimethyl phthalate	131-11-3	C131113	131-11-3	Dimethyl phthalate	0	0	0	0	0	0	0	0	0	0	131-11-3	0	0	0	0	0	0	0	0
101	DTXSID5025152	Dimethyl succinate	106-65-0	C106650	106-65-0	Dimethyl succinate	0	0	0	0	0	0	0	0	0	0	106-65-0	0	0	0	0	0	0	0	0
1459	DTXSID5024055	Dimethyl sulfate	77-78-1	C77781	77-78-1	Dimethyl sulfate	0	0	0	0	0	0	0	0	0	0	77-78-1	0	0	0	0	0	0	0	0
1344	DTXSID2021735	Dimethyl sulfoxide	67-68-5	C67685	67-68-5	Dimethyl sulfoxide	0	0	0	0	0	0	0	0	0	0	67-68-5	0	0	0	0	0	0	0	0
318	DTXSID0020498	Dimethyl terephthalate	120-61-6	C120616	120-61-6	Dimethyl terephthalate	0	2.76156e-07	0	0	0	2.76156e-07	0	0	0	0	120-61-6	0	0	0	0	0	0	0	2.76156e-07
382	DTXSID5024057	Dimethylamine	124-40-3	C124403	124-40-3	Dimethylamine	0	0	0	0	0	0	0	0	0	0	124-40-3	0	0	0	0	0	0	0	0
126	DTXSID2020505	Dimethylaminoethanol	108-01-0	C108010	108-01-0	Dimethylaminoethanol	0	0	0	0	0	0	0	0	0	0	108-01-0	0	0	0	0	0	0	0	0
425	DTXSID8027377	Dimethylaniline	1300-73-8	C1300738	1300-73-8	Dimethylaniline	0	0	0	0	0	0	0	0	0	0	1300-73-8	0	0	0	0	0	0	0	0
1424	DTXSID7020508	Dimethylarsinic acid	75-60-5	C75605	75-60-5	Dimethylarsinic acid	0	0	0	0	0	0	0	0	0	0	75-60-5	0	0	0	0	0	0	0	0
571	DTXSID3041877	Dimethylbenzylcarbinyl acetate	151-05-3	C151053	151-05-3	Dimethylbenzylcarbinyl acetate	0	0	0	0	0	0	0	0	0	0	151-05-3	0	0	0	0	0	0	0	0
1494	DTXSID1020512	Dimethylcarbamoyl chloride	79-44-7	C79447	79-44-7	Dimethylcarbamoyl chloride	0	0	0	0	0	0	0	0	0	0	79-44-7	0	0	0	0	0	0	0	0
1412	DTXSID4027650	Dimethyldiallylammonium chloride	7398-69-8	C7398698	7398-69-8	Diallyldimethylammonium chloride	0	0	0	0	0	0	0	0	0	0	7398-69-8	0	0	0	0	0	0	0	0
856	DTXSID7025130	Dimethylnaphthalene	28804-88-8	C28804888	28804-88-8	Dimethylnaphthalene	0	0	0	0	0	0	0	0	0	0	28804-88-8	0	0	0	0	0	0	0	0
512	DTXSID6025141	Dimethylolurea	140-95-4	C140954	140-95-4	1,3-Dimethylolurea	0	0	0	0	0	0	0	0	0	0	140-95-4	0	0	0	0	0	0	0	0
1421	DTXSID5027304	Dimethyltin dichloride	753-73-1	C753731	753-73-1	Dimethyltin dichloride	0	0.083112	0	0	0	0.022112	0	0.061	0	0	753-73-1	0	0.00212404	0	0.058876	0	0	0	0.0242361
1551	DTXSID2040363	Diniconazole	83657-24-3	C83657243	83657-24-3	Diniconazole	0	0.27903	0	1	0	0.0970297	0	0.182	0	1	83657-24-3	0	-0.0860179	0	0.268018	0	1	0	0.0110118
970	DTXSID3040352	Dinocap	39300-45-3	C39300453	39300-45-3	Dinocap	0	0.252118	0	1	0	-0.0488821	0	0.301	0	1	39300-45-3	0	0.0473422	0	0.253658	0	1	0	-0.00153983
1617	DTXSID3020207	Dinoseb	88-85-7	C88857	88-85-7	Dinoseb	0	0.0832931	0	0	0	0.0406931	0	0.0426	0	0	88-85-7	0	0.0128092	0	0.0297908	0	0	0	0.0535024
618	DTXSID7034549	Dinotefuran	165252-70-0	C165252700	165252-70-0	Dinotefuran	0	0	0	0	0	0	0	0	0	0	165252-70-0	0	0	0	0	0	0	0	0
1360	DTXSID5028665	DINP branched	68515-48-0	C68515480	68515-48-0	DINP branched	0	0	0	0	0	0	0	0	0	0	68515-48-0	0	0	0	0	0	0	0	0
278	DTXSID1021956	Dioctyl phthalate	117-84-0	C117840	117-84-0	Di-n-octyl phthalate	0	0.00511036	0	0	0	0.00511036	0	0	0	0	117-84-0	0	-0.0064924	0	0.0064924	0	0	0	-0.00138204
769	DTXSID0047537	Dioctyl succinate	2432-87-3	C2432873	2432-87-3	Dioctyl succinate	0	0	0	0	0	0	0	0	0	0	2432-87-3	0	0	0	0	0	0	0	0
431	DTXSID5031131	Dipentyl phthalate	131-18-0	C131180	131-18-0	Dipentyl phthalate	0	0	0	0	0	0	0	0	0	0	131-18-0	0	0	0	0	0	0	0	0
1706	DTXSID8024072	Diphenamid	957-51-7	C957517	957-51-7	Diphenamid	0	0	0	0	0	0	0	0	0	0	957-51-7	0	0	0	0	0	0	0	0
549	DTXSID4020537	Diphenhydramine hydrochloride	147-24-0	C147240	147-24-0	Diphenhydramine hydrochloride	0	0	0	0	0	0	0	0	0	0	147-24-0	0	0	0	0	0	0	0	0
392	DTXSID0022436	Diphenolic acid	126-00-1	C126001	126-00-1	Diphenolic acid	0	0	0	0	0	0	0	0	0	0	126-00-1	0	0	0	0	0	0	0	0
1417	DTXSID8037752	Diphenyl isophthalate	744-45-6	C744456	744-45-6	Diphenyl isophthalate	0.000262352	0	0	0	0.000262352	0	0	0	0	0	744-45-6	-0.000242454	0	0.000242454	0	0	0	1.98974e-05	0
34	DTXSID9021847	Diphenyl oxide	101-84-8	C101848	101-84-8	Diphenyl oxide	0	0	0	0	0	0	0	0	0	0	101-84-8	0	0	0	0	0	0	0	0
1556	DTXSID1048207	Diphenyl phosphate	838-85-7	C838857	838-85-7	Diphenyl phosphate	0	0	0	0	0	0	0	0	0	0	838-85-7	0	0	0	0	0	0	0	0
1019	DTXSID7041889	Diphenyl phosphite	4712-55-4	C4712554	4712-55-4	Diphenyl phosphite	0	0	0	0	0	0	0	0	0	0	4712-55-4	0	0	0	0	0	0	0	0
344	DTXSID4021975	Diphenylamine	122-39-4	C122394	122-39-4	Diphenylamine	0	0.0257987	0	0	0	0.0257987	0	0	0	0	122-39-4	0	-0.00667805	0	0.00667805	0	0	0	0.0191207
1213	DTXSID3042130	Diphenylmercury(II)	587-85-9	C587859	587-85-9	Diphenylmercury(II)	0	0.0929025	0	0	0	0.0239025	0	0.069	0	0	587-85-9	0	0.00225694	0	0.0667431	0	0	0	0.0261594
32	DTXSID1041891	Diphenylmethane	101-81-5	C101815	101-81-5	Diphenylmethane	0	0	0	0	0	0	0	0	0	0	101-81-5	0	0	0	0	0	0	0	0
475	DTXSID8032544	Dipropyl 2,5-pyridinedicarboxylate	136-45-8	C136458	136-45-8	Dipropyl 2,5-pyridinedicarboxylate	0	0	0	0	0	0	0	0	0	0	136-45-8	0	0	0	0	0	0	0	0
788	DTXSID0027856	Dipropylene glycol	25265-71-8	C25265718	25265-71-8	Dipropylene glycol	0	0	0	0	0	0	0	0	0	0	25265-71-8	0	0	0	0	0	0	0	0
934	DTXSID0027983	Dipropylene glycol monomethyl ether	34590-94-8	C34590948	34590-94-8	Dipropylene glycol monomethyl ether	0	0	0	0	0	0	0	0	0	0	34590-94-8	0	0	0	0	0	0	0	0
1369	DTXSID5035589	Disiquonium chloride	68959-20-6	C68959206	68959-20-6	Disiquonium chloride	0	0.10757	0	1	0	0.0314701	0	0.0761	0	0	68959-20-6	0	0.00599733	0	0.0701027	0	0	0	0.0374675
840	DTXSID6036467	Disodium 4,4'-bis(2-sulfostyryl)biphenyl	27344-41-8	C27344418	27344-41-8	Disodium 4,4'-bis(2-sulfostyryl)biphenyl	0.057176	0.00325618	0	0	-0.029124	0.00325618	0.0863	0	0	0	27344-41-8	0.0100164	0	0.0762836	0	0	0	-0.0191076	0.00325618
1738	DTXSID1021322	Disulfiram	97-77-8	C97778	97-77-8	Disulfiram	0	0.20916	0	1	0	0.0831599	0	0.126	0	1	97-77-8	0	0.0400685	0	0.0859315	0	0	0	0.123228
879	DTXSID0022018	Disulfoton	298-04-4	C298044	298-04-4	Disulfoton	0	0	0	0	0	0	0	0	0	0	298-04-4	0	0	0	0	0	0	0	0
156	DTXSID2024955	Di-tert-butyl peroxide	110-05-4	C110054	110-05-4	Di-tert-butyl peroxide	0	0	0	0	0	0	0	0	0	0	110-05-4	0	0	0	0	0	0	0	0
1740	DTXSID9032379	Dithiopyr	97886-45-8	C97886458	97886-45-8	Dithiopyr	0	0.0692489	0	0	0	0.0692489	0	0	0	0	97886-45-8	0	-0.0553554	0	0.0553554	0	0	0	0.0138935
911	DTXSID0020446	Diuron	330-54-1	C330541	330-54-1	Diuron	0	0.059923	0	0	0	0.059923	0	0	0	0	330-54-1	0	-0.0414522	0	0.0414522	0	0	0	0.0184708
443	DTXSID2025216	Divinylbenzene	1321-74-0	C1321740	1321-74-0	Divinylbenzene	0	0	0	0	0	0	0	0	0	0	1321-74-0	0	0	0	0	0	0	0	0
1088	DTXSID3021356	dl-alpha-Tocopheryl acetate	52225-20-4	C52225204	52225-20-4	dl-alpha-Tocopheryl acetate	0	0	0	0	0	0	0	0	0	0	52225-20-4	0	0	0	0	0	0	0	0
1621	DTXSID1020805	dl-Menthol	89-78-1	C89781	89-78-1	dl-Menthol	0	0	0	0	0	0	0	0	0	0	89-78-1	0	0	0	0	0	0	0	0
1379	DTXSID1023235	D-Mannitol	69-65-8	C69658	69-65-8	D-Mannitol	0	0	0	0	0	0	0	0	0	0	69-65-8	0	0	0	0	0	0	0	0
1185	DTXSID8022959	Docusate sodium	577-11-7	C577117	577-11-7	Docusate sodium	0.132703	0.0693134	1	0	0.0087033	0.0693134	0.124	0	1	0	577-11-7	-0.0294301	-0.000517898	0.15343	0.000517898	1	0	-0.0207268	0.0687955
529	DTXSID5021590	Dodecanoic acid	143-07-7	C143077	143-07-7	Dodecanoic acid	0	0	0	0	0	0	0	0	0	0	143-07-7	0	0	0	0	0	0	0	0
268	DTXSID0048189	Dodecyl gallate	1166-52-5	C1166525	1166-52-5	Lauryl gallate	0	0.151952	0	1	0	-0.0250482	0	0.177	0	1	1166-52-5	0	0.0290171	0	0.147983	0	1	0	0.00396884
501	DTXSID4027076	Dodecyl sulfate triethanolamine	139-96-8	C139968	139-96-8	Dodecyl sulfate triethanolamine	0.0982287	0	0	0	-0.0487713	0	0.147	0	1	0	139-96-8	0.0237989	0	0.123201	0	1	0	-0.0249724	0
356	DTXSID7026994	Dodecylbenzene	123-01-3	C123013	123-01-3	Dodecylbenzene	0	0	0	0	0	0	0	0	0	0	123-01-3	0	0	0	0	0	0	0	0
839	DTXSID5027932	Dodecylbenzene sulfonate triethanolamine(1:1)	27323-41-7	C27323417	27323-41-7	Dodecylbenzene sulfonate triethanolamine(1:1)	0.0423617	0.00162931	0	0	0.0423477	0.00160391	1.4e-05	2.54e-05	0	0	27323-41-7	2.29607e-06	4.05302e-06	1.17039e-05	2.1347e-05	0	0	0.04235	0.00160796
832	DTXSID6027923	Dodecylbenzenesulfonic acid	27176-87-0	C27176870	27176-87-0	Dodecylbenzenesulfonic acid	0.0421181	0.0482005	0	0	0.0361581	0.0367005	0.00596	0.0115	0	0	27176-87-0	-0.0154538	0.00146214	0.0214138	0.0100379	0	0	0.0207043	0.0381627
835	DTXSID1027926	Dodecylphenol	27193-86-8	C27193868	27193-86-8	Dodecylphenol	0	0.197346	0	1	0	-0.00265386	0	0.2	0	1	27193-86-8	0	0.0366186	0	0.163381	0	1	0	0.0339647
216	DTXSID1026900	Dodecyltrimethylammonium chloride	112-00-5	C112005	112-00-5	Dodecyltrimethylammonium chloride	0	0.156172	0	1	0	-0.104828	0	0.261	0	1	112-00-5	0	0.0424986	0	0.218501	0	1	0	-0.0623297
1216	DTXSID0023745	D-Xylose	58-86-6	C58866	58-86-6	D-Xylose	0	0	0	0	0	0	0	0	0	0	58-86-6	0	0	0	0	0	0	0	0
6	DTXSID8041909	Dysprosium(III) chloride	10025-74-8	C10025748	10025-74-8	Dysprosium(III) chloride	0	0	0	0	0	0	0	0	0	0	10025-74-8	0	0	0	0	0	0	0	0
503	DTXSID5022489	E-Cinnamic acid	140-10-3	C140103	140-10-3	E-Cinnamic acid	0	0	0	0	0	0	0	0	0	0	140-10-3	0	0	0	0	0	0	0	0
763	DTXSID6025226	Econazole nitrate	24169-02-6	C24169026	24169-02-6	Econazole nitrate	0.0317886	0.300647	0	1	0.0317886	-0.100353	0	0.401	0	1	24169-02-6	0	0.0656042	0	0.335396	0	1	0.0317886	-0.0347484
944	DTXSID7047277	Elzasonan	361343-19-3	C361343193	361343-19-3	Elzasonan	0	0.174372	0	1	0	0.0543722	0	0.12	0	1	361343-19-3	0	-0.0627134	0	0.182713	0	1	0	-0.00834127
583	DTXSID0034566	Emamectin benzoate	155569-91-8	C155569918	155569-91-8	Emamectin benzoate	0	0.439633	0	1	0	-0.0753674	0	0.515	0	1	155569-91-8	0	0.0825234	0	0.432477	0	1	0	0.00715602
381	DTXSID4047258	Enadoline	124378-77-4	C124378774	124378-77-4	Enadoline	0	0	0	0	0	0	0	0	0	0	124378-77-4	0	0	0	0	0	0	0	0
258	DTXSID1020560	Endosulfan	115-29-7	C115297	115-29-7	Endosulfan	0	0.135147	0	1	0	0.061747	0	0.0734	0	0	115-29-7	0	-0.0281811	0	0.101581	0	1	0	0.0335659
1714	DTXSID9037539	Endosulfan I	959-98-8	C959988	959-98-8	Endosulfan I	0	0.0705901	0	0	0	0.0480901	0	0.0225	0	0	959-98-8	0	-0.0117576	0	0.0342576	0	0	0	0.0363325
47	DTXSID3037541	Endosulfan sulfate	1031-07-8	C1031078	1031-07-8	Endosulfan sulfate	0	0.0780134	0	0	0	0.0780134	0	0	0	0	1031-07-8	0	-0.034725	0	0.034725	0	0	0	0.0432884
543	DTXSID7024081	Endothal	145-73-3	C145733	145-73-3	Endothal	0.00528776	0.050264	0	0	0.00528776	-0.044636	0	0.0949	0	0	145-73-3	-0.00524966	0.0238208	0.00524966	0.0710792	0	0	3.81043e-05	-0.0208153
1400	DTXSID6020561	Endrin	72-20-8	C72208	72-20-8	Endrin	0	0.0185814	0	0	0	0.0185814	0	0	0	0	72-20-8	0	0	0	0	0	0	0	0.0185814
1473	DTXSID0048183	Enterolactone	78473-71-9	C78473719	78473-71-9	Enterolactone	0.0364339	0.0579301	0	0	0.0364339	0.0575711	0	0.000359	0	0	78473-71-9	0	-0.104548	0	0.104907	0	1	0.0364339	-0.0469767
633	DTXSID0025234	Eosin	17372-87-1	C17372871	17372-87-1	Eosin	0.0735498	0.110412	0	1	0.0270498	-0.058588	0.0465	0.169	0	1	17372-87-1	0.0073609	0.0283067	0.0391391	0.140693	0	1	0.0344107	-0.0302813
705	DTXSID7022174	EPN	2104-64-5	C2104645	2104-64-5	EPN	0	0.0749714	0	0	0	0.0749714	0	0	0	0	2104-64-5	0	-0.021446	0	0.021446	0	0	0	0.0535254
459	DTXSID1040372	Epoxiconazole	133855-98-8	C133855988	133855-98-8	Epoxiconazole	0	0.0270396	0	0	0	0.00373956	0	0.0233	0	0	133855-98-8	0	-0.0145456	0	0.0378456	0	0	0	-0.010806
1429	DTXSID1024091	EPTC	759-94-4	C759944	759-94-4	EPTC	0	0	0	0	0	0	0	0	0	0	759-94-4	0	0	0	0	0	0	0	0
1021	DTXSID7047433	Equilin	474-86-2	C474862	474-86-2	Equilin	0.0336666	0.348276	0	1	-0.0470334	-0.308724	0.0807	0.657	0	1	474-86-2	0.0115211	0.484013	0.0691789	0.172987	0	1	-0.0355123	0.175289
1042	DTXSID5020233	Ergocalciferol	50-14-6	C50146	50-14-6	Ergocalciferol	0	0.128397	0	1	0	0.037597	0	0.0908	0	0	50-14-6	0	-0.0231467	0	0.113947	0	1	0	0.0144503
252	DTXSID4022991	Erythromycin	114-07-8	C114078	114-07-8	Erythromycin	0	0	0	0	0	0	0	0	0	0	114-07-8	0	0	0	0	0	0	0	0
1323	DTXSID4032667	Esfenvalerate	66230-04-4	C66230044	66230-04-4	Esfenvalerate	0	0	0	0	0	0	0	0	0	0	66230-04-4	0	0	0	0	0	0	0	0
511	DTXSID0020575	Estragole	140-67-0	C140670	140-67-0	Estragole	0	0	0	0	0	0	0	0	0	0	140-67-0	0	0	0	0	0	0	0	0
1045	DTXSID9022366	Estriol	50-27-1	C50271	50-27-1	Estriol	0	0.227275	0	1	0	0.0222754	0	0.205	0	1	50-27-1	0	0.00118474	0	0.203815	0	1	0	0.0234602
1105	DTXSID4022367	Estrone	53-16-7	C53167	53-16-7	Estrone	0.0575801	0.586441	0	1	-0.22642	0.381441	0.284	0.205	1	1	53-16-7	0.186229	0.155463	0.0977713	0.0495374	0	0	-0.0401912	0.536903
1143	DTXSID8032386	Ethalfluralin	55283-68-6	C55283686	55283-68-6	Ethalfluralin	0	0.071428	0	0	0	0.045228	0	0.0262	0	0	55283-68-6	-0.00515635	-0.0087003	0.00515635	0.0349003	0	0	-0.00515635	0.0365277
517	DTXSID6022000	Ethanolamine	141-43-5	C141435	141-43-5	Ethanolamine	0	0	0	0	0	0	0	0	0	0	141-43-5	0	0	0	0	0	0	0	0
621	DTXSID7024085	Ethephon	16672-87-0	C16672870	16672-87-0	Ethephon	0	0	0	0	0	0	0	0	0	0	16672-87-0	0	0	0	0	0	0	0	0
1163	DTXSID2024086	Ethion	563-12-2	C563122	563-12-2	Ethion	0	0.0581479	0	0	0	0.0578899	0	0.000258	0	0	563-12-2	0	-0.0135335	0	0.0137915	0	0	0	0.0443564
810	DTXSID8034580	Ethofumesate	26225-79-6	C26225796	26225-79-6	Ethofumesate	0	0.00743346	0	0	0	0.00743346	0	0	0	0	26225-79-6	0	-0.0104448	0	0.0104448	0	0	0	-0.00301135
440	DTXSID4032611	Ethoprop	13194-48-4	C13194484	13194-48-4	Ethoprop	0	0	0	0	0	0	0	0	0	0	13194-48-4	0	0	0	0	0	0	0	0
1646	DTXSID9020582	Ethoxyquin	91-53-2	C91532	91-53-2	Ethoxyquin	0	0.0193048	0	0	0	0.0193048	0	0	0	0	91-53-2	0	0	0	0	0	0	0	0.0193048
886	DTXSID0041357	Ethyl (2E,4Z)-deca-2,4-dienoate	3025-30-7	C3025307	3025-30-7	Ethyl (2E,4Z)-deca-2,4-dienoate	0	0.107983	0	1	0	0.0411833	0	0.0668	0	0	3025-30-7	0	0.0142751	0	0.0525249	0	0	0	0.0554584
712	DTXSID3034583	Ethyl 1-naphthaleneacetate	2122-70-5	C2122705	2122-70-5	Ethyl 1-naphthaleneacetate	0	0.0356093	0	0	0	0.0356093	0	0	0	0	2122-70-5	0	0	0	0	0	0	0	0.0356093
1589	DTXSID4040711	Ethyl 2-methylbenzoate	87-24-1	C87241	87-24-1	Ethyl 2-methylbenzoate	0	0	0	0	0	0	0	0	0	0	87-24-1	0	0	0	0	0	0	0	0
332	DTXSID8025886	Ethyl 3-phenylglycidate	121-39-1	C121391	121-39-1	Ethyl 3-phenylglycidate	0	0	0	0	0	0	0	0	0	0	121-39-1	0	0	0	0	0	0	0	0
1282	DTXSID1048203	Ethyl 4-chlorophenyl ketone	1601718	C6285058	6285-05-08	Ethyl 4-chlorophenyl ketone	0	0	0	0	0	0	0	0	0	0	6285-05-08	0	0	0	0	0	0	0	0
1672	DTXSID5048211	Ethyl 4-methylbenzoate	94-08-6	C94086	94-08-6	Ethyl 4-methylbenzoate	0	0	0	0	0	0	0	0	0	0	94-08-6	0	0	0	0	0	0	0	0
1591	DTXSID6025272	Ethyl anthranilate	87-25-2	C87252	87-25-2	Ethyl anthranilate	0	0	0	0	0	0	0	0	0	0	87-25-2	0	0	0	0	0	0	0	0
1669	DTXSID3038696	Ethyl benzoate	93-89-0	C93890	93-89-0	Ethyl benzoate	0.00337564	0	0	0	0.00337564	0	0	0	0	0	93-89-0	-0.00430059	0	0.00430059	0	0	0	-0.00092495	0
78	DTXSID6040111	Ethyl butyrate	105-54-4	C105544	105-54-4	Ethyl butyrate	0.0460602	0.000764799	0	0	0.0460602	0.000764799	0	0	0	0	105-54-4	0	0	0	0	0	0	0.0460602	0.000764799
499	DTXSID8041955	Ethyl diethanolamine	139-87-7	C139877	139-87-7	Ethyl diethanolamine	0	0	0	0	0	0	0	0	0	0	139-87-7	0	0	0	0	0	0	0	0
93	DTXSID1040112	Ethyl heptanoate	106-30-9	C106309	106-30-9	Ethyl heptanoate	0	0	0	0	0	0	0	0	0	0	106-30-9	0	0	0	0	0	0	0	0
368	DTXSID3021980	Ethyl hexanoate	123-66-0	C123660	123-66-0	Ethyl hexanoate	0	0	0	0	0	0	0	0	0	0	123-66-0	0	0	0	0	0	0	0	0
1461	DTXSID8020591	Ethyl methylphenylglycidate	77-83-8	C77838	77-83-8	Ethyl methylphenylglycidate	0	0	0	0	0	0	0	0	0	0	77-83-8	0	0	0	0	0	0	0	0
197	DTXSID3047633	Ethyl oleate	111-62-6	C111626	111-62-6	Ethyl oleate	0	0	0	0	0	0	0	0	0	0	111-62-6	0	0	0	0	0	0	0	0
348	DTXSID8041957	Ethyl orthoformate	122-51-0	C122510	122-51-0	Ethyl orthoformate	0	0	0	0	0	0	0	0	0	0	122-51-0	0	0	0	0	0	0	0	0
74	DTXSID1040110	Ethyl propionate	105-37-3	C105373	105-37-3	Ethyl propionate	0	0	0	0	0	0	0	0	0	0	105-37-3	0	0	0	0	0	0	0	0
1374	DTXSID4044828	Ethyl undec-10-enoate	692-86-4	C692864	692-86-4	Ethyl undec-10-enoate	0	0	0	0	0	0	0	0	0	0	692-86-4	0	0	0	0	0	0	0	0
112	DTXSID8020597	Ethylene glycol	107-21-1	C107211	107-21-1	Ethylene glycol	0	0	0	0	0	0	0	0	0	0	107-21-1	0	0	0	0	0	0	0	0
1724	DTXSID5020601	Ethylene thiourea	96-45-7	C96457	96-45-7	Ethylene thiourea	0	0	0	0	0	0	0	0	0	0	96-45-7	0	0	0	0	0	0	0	0
597	DTXSID5027774	Ethylenediaminetetraacetic acid ferric sodium salt	15708-41-5	C15708415	15708-41-5	Ethylenediaminetetraacetic acid ferric sodium salt	0	0.0238823	0	0	0	0.0238823	0	0	0	0	15708-41-5	0	0	0	0	0	0	0	0.0238823
313	DTXSID9022528	Ethylparaben	120-47-8	C120478	120-47-8	Ethylparaben	0	0	0	0	0	0	0	0	0	0	120-47-8	0	0	0	0	0	0	0	0
1469	DTXSID7041962	Ethyltriethoxysilane	78-07-9	C78079	78-07-9	Ethyltriethoxysilane	0	0	0	0	0	0	0	0	0	0	78-07-9	0	0	0	0	0	0	0	0
1521	DTXSID9032610	Etofenprox	80844-07-1	C80844071	80844-07-1	Etofenprox	0	0	0	0	0	0	0	0	0	0	80844-07-1	0	0	0	0	0	0	0	0
578	DTXSID8034586	Etoxazole	153233-91-1	C153233911	153233-91-1	Etoxazole	0	0.0244734	0	0	0	-0.0587266	0	0.0832	0	0	153233-91-1	0	0.0488408	0	0.0343592	0	0	0	-0.00988579
801	DTXSID3032547	Etridiazole	2593-15-9	C2593159	2593-15-9	Etridiazole	0	0	0	0	0	0	0	0	0	0	2593-15-9	0	0	0	0	0	0	0	0
1734	DTXSID9020617	Eugenol	97-53-0	C97530	97-53-0	Eugenol	0	0	0	0	0	0	0	0	0	0	97-53-0	0	0	0	0	0	0	0	0
421	DTXSID7048168	Fabesetron hydrochloride	129299-90-7	C129299907	129299-90-7	Fabesetron hydrochloride	0	0.0697453	0	0	0	-0.0462547	0	0.116	0	1	129299-90-7	0	0.0184667	0	0.0975333	0	0	0	-0.0277879
42	DTXSID4020618	Fadrozole hydrochloride	102676-31-3	C102676313	102676-31-3	Fadrozole hydrochloride	0	0	0	0	0	0	0	0	0	0	102676-31-3	0	0	0	0	0	0	0	0
438	DTXSID8034588	Famoxadone	131807-57-3	C131807573	131807-57-3	Famoxadone	0	0.0678538	0	0	0	0.0674198	0	0.000434	0	0	131807-57-3	0	-0.0397949	0	0.0402289	0	0	0	0.027625
726	DTXSID5047249	Fandosentan potassium salt	221246-12-4	C221246124	221246-12-4	Fandosentan potassium salt	0	0.0919522	0	0	0	-0.0230478	0	0.115	0	1	221246-12-4	0	-0.0217318	0	0.136732	0	1	0	-0.0447797
679	DTXSID1047310	Farglitazar	196808-45-4	C196808454	196808-45-4	Farglitazar	0	0.172329	0	1	0	-0.0336714	0	0.206	0	1	196808-45-4	0	0.0229794	0	0.183021	0	1	0	-0.0106919
1012	DTXSID3032389	Farnesol	4602-84-0	C4602840	4602-84-0	Farnesol	0	0.0504368	0	0	0	0.00913675	0	0.0413	0	0	4602-84-0	0	0.000108886	0	0.0411911	0	0	0	0.00924564
964	DTXSID2020189	FD&C Blue No. 1	3844-45-9	C3844459	3844-45-9	FD&C Blue No. 1	0.00279187	0.0884022	0	0	0.00279187	-0.0185978	0	0.107	0	1	3844-45-9	0	-0.0253424	0	0.132342	0	1	0.00279187	-0.0439401
750	DTXSID3020673	FD&C Green No. 3	2353-45-9	C2353459	2353-45-9	FD&C Green No. 3	0.00685563	0.120684	0	1	0.00685563	-0.0883156	0	0.209	0	1	2353-45-9	0	0.027766	0	0.181234	0	1	0.00685563	-0.0605496
614	DTXSID7021233	FD&C Red 3	16423-68-0	C16423680	16423-68-0	FD&C Red 3	0.0634488	0.00610666	0	0	0.0632758	0.00592666	0.000173	0.00018	0	0	16423-68-0	0.000173	-0.0340605	0	0.0342405	0	0	0.0634488	-0.0281338
1007	DTXSID2021234	FD&C Red 4	4548-53-2	C4548532	4548-53-2	FD&C Red 4	0	0	0	0	0	0	0	0	0	0	4548-53-2	0	0	0	0	0	0	0	0
674	DTXSID1021455	FD&C Yellow 5	1934-21-0	C1934210	1934-21-0	FD&C Yellow 5	0	0	0	0	0	0	0	0	0	0	1934-21-0	0	0	0	0	0	0	0	0
845	DTXSID6021456	FD&C Yellow 6	2783-94-0	C2783940	2783-94-0	FD&C Yellow 6	0	0	0	0	0	0	0	0	0	0	2783-94-0	0	0	0	0	0	0	0	0
606	DTXSID2034590	Fenamidone	161326-34-7	C161326347	161326-34-7	Fenamidone	0	0.00716498	0	0	0	0.00662898	0	0.000536	0	0	161326-34-7	0	-0.00902514	0	0.00956114	0	0	0	-0.00239617
508	DTXSID6040371	Fenaminosulf	140-56-7	C140567	140-56-7	Fenaminosulf	0.000171269	0	0	0	0.000171269	0	0	0	0	0	140-56-7	0	0	0	0	0	0	0.000171269	0
729	DTXSID3024102	Fenamiphos	22224-92-6	C22224926	22224-92-6	Fenamiphos	0	0.0575429	0	0	0	0.0575429	0	0	0	0	22224-92-6	0	-0.0399163	0	0.0399163	0	0	0	0.0176266
1238	DTXSID2032390	Fenarimol	60168-88-9	C60168889	60168-88-9	Fenarimol	0	0.0646155	0	0	0	0.0200155	0	0.0446	0	0	60168-88-9	0	-0.00574509	0	0.0503451	0	0	0	0.0142704
256	DTXSID8032548	Fenbuconazole	114369-43-6	C114369436	114369-43-6	Fenbuconazole	0	0.077042	0	0	0	-0.051958	0	0.129	0	1	114369-43-6	0	0.0211386	0	0.107861	0	1	0	-0.0308194
610	DTXSID1041970	Fenchol	1632-73-1	C1632731	1632-73-1	Fenchol	0	0	0	0	0	0	0	0	0	0	1632-73-1	0	0	0	0	0	0	0	0
400	DTXSID3032549	Fenhexamid	126833-17-8	C126833178	126833-17-8	Fenhexamid	0	0.154495	0	1	0	-0.059505	0	0.214	0	1	126833-17-8	0	0.0961283	0	0.117872	0	1	0	0.0366233
341	DTXSID4032613	Fenitrothion	122-14-5	C122145	122-14-5	Fenitrothion	0	0.478326	0	1	0	-0.151674	0	0.63	0	1	122-14-5	0	0.102469	0	0.527531	0	1	0	-0.0492046
1035	DTXSID2029874	Fenofibrate	49562-28-9	C49562289	49562-28-9	Fenofibrate	0	0.0400989	0	0	0	-0.0133011	0	0.0534	0	0	49562-28-9	0	-0.00273745	0	0.0561374	0	0	0	-0.0160385
1329	DTXSID2032392	Fenoxaprop-ethyl	66441-23-4	C66441234	66441-23-4	Fenoxaprop-ethyl	0	0.0037638	0	0	0	0.0037638	0	0	0	0	66441-23-4	0	-0.00487794	0	0.00487794	0	0	0	-0.00111414
1393	DTXSID2034598	Fenoxaprop-P-ethyl	71283-80-2	C71283802	71283-80-2	Fenoxaprop-P-ethyl	0	0	0	0	0	0	0	0	0	0	71283-80-2	0	0	0	0	0	0	0	0
1403	DTXSID7032393	Fenoxycarb	72490-01-8	C72490018	72490-01-8	Fenoxycarb	0	0.134381	0	1	0	0.0581809	0	0.0762	0	0	72490-01-8	0	0.0124548	0	0.0637452	0	0	0	0.0706356
971	DTXSID0024002	Fenpropathrin	39515-41-8	C39515418	39515-41-8	Fenpropathrin	0	0.0238976	0	0	0	0.0238976	0	0	0	0	39515-41-8	0	-0.0145437	0	0.0145437	0	0	0	0.00935392
203	DTXSID2032550	Fenpyroximate (Z,E)	111812-58-9	C111812589	111812-58-9	Fenpyroximate (Z,E)	0	0.0503011	0	0	0	-0.0457989	0	0.0961	0	0	111812-58-9	0	0.0289152	0	0.0671848	0	0	0	-0.0168838
1150	DTXSID8020620	Fenthion	55-38-9	C55389	55-38-9	Fenthion	0.000720808	0.168545	0	1	0.000720808	0.0435445	0	0.125	0	1	55-38-9	-0.000915563	-0.0123295	0.000915563	0.137329	0	1	-0.000194754	0.0312151
24	DTXSID7037551	Fenuron	101-42-8	C101428	101-42-8	Fenuron	0	0	0	0	0	0	0	0	0	0	101-42-8	0	0	0	0	0	0	0	0
1078	DTXSID3020621	Fenvalerate	51630-58-1	C51630581	51630-58-1	Fenvalerate	0	0	0	0	0	0	0	0	0	0	51630-58-1	0	0	0	0	0	0	0	0
1745	DTXSID3020625	Finasteride	98319-26-7	C98319267	98319-26-7	Finasteride	0	0.087253	0	0	0	0.087253	0	0	0	0	98319-26-7	0	-0.0170547	0	0.0170547	0	0	0	0.0701982
305	DTXSID4034609	Fipronil	120068-37-3	C120068373	120068-37-3	Fipronil	0	0.0578442	0	0	0	-0.00465583	0	0.0625	0	0	120068-37-3	0	-0.0183223	0	0.0808223	0	0	0	-0.0229781
1093	DTXSID2022048	Flavone	525-82-6	C525826	525-82-6	Flavone	0	0.0878011	0	0	0	0.0878011	0	0	0	0	525-82-6	0	-0.0126124	0	0.0126124	0	0	0	0.0751887
1383	DTXSID3034612	Fluazifop-butyl	69806-50-4	C69806504	69806-50-4	Fluazifop-butyl	0	0.0551893	0	0	0	0.0551893	0	0	0	0	69806-50-4	0	-0.0101433	0	0.0101433	0	0	0	0.045046
1489	DTXSID0034855	Fluazifop-P-butyl	79241-46-6	C79241466	79241-46-6	Fluazifop-P-butyl	0.00804878	0.0114366	0	0	0.00804878	0.0114366	0	0	0	0	79241-46-6	-0.0104721	-0.0147784	0.0104721	0.0147784	0	0	-0.00242331	-0.0033418
649	DTXSID3034614	Flucarbazone-sodium	181274-17-9	C181274179	181274-17-9	Flucarbazone-sodium	0	0	0	0	0	0	0	0	0	0	181274-17-9	0	0	0	0	0	0	0	0
1580	DTXSID3020627	Fluconazole	86386-73-4	C86386734	86386-73-4	Fluconazole	0	0	0	0	0	0	0	0	0	0	86386-73-4	0	0	0	0	0	0	0	0
432	DTXSID2032398	Fludioxonil	131341-86-1	C131341861	131341-86-1	Fludioxonil	0	0.118253	0	1	0	0.117716	0	0.000537	0	0	131341-86-1	0	-0.057603	0	0.05814	0	0	0	0.0601133
526	DTXSID2032552	Flufenacet	142459-58-3	C142459583	142459-58-3	Flufenacet	0	0.051164	0	0	0	0.051164	0	0	0	0	142459-58-3	0	-0.0070093	0	0.0070093	0	0	0	0.0441547
25	DTXSID1041978	Flufenoxuron	101463-69-8	C101463698	101463-69-8	Flufenoxuron	0	0.000253022	0	0	0	0.000253022	0	0	0	0	101463-69-8	0	-0.00028063	0	0.00028063	0	0	0	-2.76081e-05
661	DTXSID3034618	Flufenpyr-ethyl	188489-07-8	C188489078	188489-07-8	Flufenpyr-ethyl	0.0014342	0	0	0	0.0014342	0	0	0	0	0	188489-07-8	-0.00161048	0	0.00161048	0	0	0	-0.000176275	0
1284	DTXSID7032553	Flumetralin	62924-70-3	C62924703	62924-70-3	Flumetralin	0	0.0179066	0	0	0	0.0179066	0	0	0	0	62924-70-3	0	-0.0238207	0	0.0238207	0	0	0	-0.00591413
1758	DTXSID4032615	Flumetsulam	98967-40-9	C98967409	98967-40-9	Flumetsulam	0	0	0	0	0	0	0	0	0	0	98967-40-9	0	0	0	0	0	0	0	0
1593	DTXSID2032554	Flumiclorac-pentyl	87546-18-7	C87546187	87546-18-7	Flumiclorac-pentyl	0	0.00388455	0	0	0	0.00388455	0	0	0	0	87546-18-7	-0.000545834	0	0.000545834	0	0	0	-0.000545834	0.00388455
53	DTXSID7032555	Flumioxazin	103361-09-7	C103361097	103361-09-7	Flumioxazin	0	0	0	0	0	0	0	0	0	0	103361-09-7	0	0	0	0	0	0	0	0
699	DTXSID3024104	Fluoranthene	206-44-0	C206440	206-44-0	Fluoranthene	0	0.145032	0	1	0	0.0455318	0	0.0995	0	0	206-44-0	0	0.0168503	0	0.0826497	0	0	0	0.062382
1584	DTXSID8024105	Fluorene	86-73-7	C86737	86-73-7	Fluorene	0	0	0	0	0	0	0	0	0	0	86-73-7	0	0	0	0	0	0	0	0
747	DTXSID0038887	Fluorescein	153954	C2321075	2321-07-05	Fluorescein	0	0.210731	0	1	0	0.0197308	0	0.191	0	1	2321-07-05	0	-0.0963811	0	0.287381	0	1	0	-0.0766504
538	DTXSID0041981	Fluoroacetic acid	144-49-0	C144490	144-49-0	Fluoroacetic acid	0	0	0	0	0	0	0	0	0	0	144-49-0	0	0	0	0	0	0	0	0
945	DTXSID2034625	Fluoxastrobin	361377-29-9	C361377299	361377-29-9	Fluoxastrobin	0	0.0320107	0	0	0	-0.00658928	0	0.0386	0	0	361377-29-9	0	-0.00621221	0	0.0448122	0	0	0	-0.0128015
1231	DTXSID8024107	Fluridone	59756-60-4	C59756604	59756-60-4	Fluridone	0	0.00508865	0	0	0	0.00508865	0	0	0	0	59756-60-4	0	-0.00686349	0	0.00686349	0	0	0	-0.00177484
1376	DTXSID2034627	Fluroxypyr	69377-81-7	C69377817	69377-81-7	Fluroxypyr	0	0	0	0	0	0	0	0	0	0	69377-81-7	0	0	0	0	0	0	0	0
1528	DTXSID5034303	Fluroxypyr-meptyl	81406-37-3	C81406373	81406-37-3	Fluroxypyr-meptyl	0.00746848	0.0123465	0	0	0.00746848	0.0123465	0	0	0	0	81406-37-3	0	0	0	0	0	0	0.00746848	0.0123465
1574	DTXSID3024235	Flusilazole	85509-19-9	C85509199	85509-19-9	Flusilazole	0	0.253501	0	1	0	0.00550129	0	0.248	0	1	85509-19-9	0	0.0101103	0	0.23789	0	1	0	0.0156115
455	DTXSID7032004	Flutamide	13311-84-7	C13311847	13311-84-7	Flutamide	0	0.45841	0	1	0	-0.0885896	0	0.547	0	1	13311-84-7	0	0.086999	0	0.460001	0	1	0	-0.00159063
271	DTXSID2032556	Fluthiacet-methyl	117337-19-6	C117337196	117337-19-6	Fluthiacet-methyl	0.000408098	0.000679699	0	0	0.000408098	0.000679699	0	0	0	0	117337-19-6	0	0	0	0	0	0	0.000408098	0.000679699
1327	DTXSID8024109	Flutolanil	66332-96-5	C66332965	66332-96-5	Flutolanil	0	0.0036474	0	0	0	0.0036474	0	0	0	0	66332-96-5	0	-0.00510649	0	0.00510649	0	0	0	-0.00145909
1225	DTXSID0022519	Folic acid	59-30-3	C59303	59-30-3	Folic acid	0	0	0	0	0	0	0	0	0	0	59-30-3	0	0	0	0	0	0	0	0
452	DTXSID0021385	Folpet	133-07-3	C133073	133-07-3	Folpet	0	0.128564	0	1	0	-0.0124356	0	0.141	0	1	133-07-3	0	0.024689	0	0.116311	0	1	0	0.0122534
1399	DTXSID7024112	Fomesafen	72178-02-0	C72178020	72178-02-0	Fomesafen	0	0	0	0	0	0	0	0	0	0	72178-02-0	0	0	0	0	0	0	0	0
1350	DTXSID1034634	Forchlorfenuron	68157-60-8	C68157608	68157-60-8	Forchlorfenuron	0	0.154563	0	1	0	0.154563	0	0	0	0	68157-60-8	0	-0.0934338	0	0.0934338	0	0	0	0.0611291
1808	DTXSID5047796	Formalin	NOCAS_47796	CNOCAS47796	NOCAS_47796	Formalin	0	0	0	0	0	0	0	0	0	0	NOCAS_47796	0	0	0	0	0	0	0	0
1419	DTXSID8025337	Formamide	75-12-7	C75127	75-12-7	Formamide	0.0155291	0	0	0	-0.00747088	0	0.023	0	0	0	75-12-7	0.00373825	0	0.0192618	0	0	0	-0.00373263	0
749	DTXSID4032405	Formetanate hydrochloride	23422-53-9	C23422539	23422-53-9	Formetanate hydrochloride	0	0.00370669	0	0	0	0.00370669	0	0	0	0	23422-53-9	0	0	0	0	0	0	0	0.00370669
1331	DTXSID8040484	Forskolin	66575-29-9	C66575299	66575-29-9	Forskolin	0	0	0	0	0	0	0	0	0	0	66575-29-9	0	0	0	0	0	0	0	0
1754	DTXSID0034930	Fosthiazate	98886-44-3	C98886443	98886-44-3	Fosthiazate	0	0	0	0	0	0	0	0	0	0	98886-44-3	0	0	0	0	0	0	0	0
474	DTXSID1048178	FR130739	136042-19-8	C136042198	136042-19-8	FR130739	0	0	0	0	0	0	0	0	0	0	136042-19-8	0	0	0	0	0	0	0	0
573	DTXSID6048175	FR140423	151506-44-4	C151506444	151506-44-4	Difpas-pyrazole	0	0	0	0	0	0	0	0	0	0	151506-44-4	0	0	0	0	0	0	0	0
546	DTXSID6048171	FR145237	146011-65-6	C146011656	146011-65-6	FR145237	0	0.0121272	0	0	0	0.0121272	0	0	0	0	146011-65-6	0	0	0	0	0	0	0	0.0121272
562	DTXSID1048170	FR150011	149413-74-1	C149413741	149413-74-1	FR150011	0.0121616	0.156728	0	1	0.0120076	0.0227276	0.000154	0.134	0	1	149413-74-1	1.80283e-05	0.00909975	0.000135972	0.1249	0	1	0.0120256	0.0318273
634	DTXSID1048174	FR167356	174185-16-1	C174185161	174185-16-1	FR167356	0	0.0200054	0	0	0	-0.0117946	0	0.0318	0	0	174185-16-1	0	0.00512622	0	0.0266738	0	0	0	-0.00666834
491	DTXSID2048167	FR900409	138472-01-2	C138472012	138472-01-2	FR900409	0	0.0483912	0	0	0	0.0483912	0	0	0	0	138472-01-2	0	0	0	0	0	0	0	0.0483912
422	DTXSID4022369	Fulvestrant	129453-61-8	C129453618	129453-61-8	Fulvestrant	0	0.133366	0	1	0	0.0336658	0	0.0997	0	0	129453-61-8	0	-0.00676312	0	0.106463	0	1	0	0.0269027
160	DTXSID3021518	Fumaric acid	110-17-8	C110178	110-17-8	Fumaric acid	0	0	0	0	0	0	0	0	0	0	110-17-8	0	0	0	0	0	0	0	0
1742	DTXSID2025347	Furfuryl alcohol	98-00-0	C98000	98-00-0	Furfuryl alcohol	0	0	0	0	0	0	0	0	0	0	98-00-0	0	0	0	0	0	0	0	0
1377	DTXSID8041298	gamma-Caprolactone	695-06-7	C695067	695-06-7	gamma-Caprolactone	0	0	0	0	0	0	0	0	0	0	695-06-7	0	0	0	0	0	0	0	0
636	DTXSID5047033	gamma-Cyclodextrin	17465-86-0	C17465860	17465-86-0	gamma-Cyclodextrin	0	0	0	0	0	0	0	0	0	0	17465-86-0	0	0	0	0	0	0	0	0
1388	DTXSID4022109	gamma-Decanolactone	706-14-9	C706149	706-14-9	gamma-Decanolactone	0	0	0	0	0	0	0	0	0	0	706-14-9	0	0	0	0	0	0	0	0
68	DTXSID0034229	gamma-Nonanolactone	104-61-0	C104610	104-61-0	gamma-Nonanolactone	0	0	0	0	0	0	0	0	0	0	104-61-0	0	0	0	0	0	0	0	0
1773	DTXSID6041210	gamma-Terpinene	99-85-4	C99854	99-85-4	gamma-Terpinene	0	0	0	0	0	0	0	0	0	0	99-85-4	0	0	0	0	0	0	0	0
800	DTXSID0020652	Gemfibrozil	25812-30-0	C25812300	25812-30-0	Gemfibrozil	0	0	0	0	0	0	0	0	0	0	25812-30-0	0	0	0	0	0	0	0	0
1003	DTXSID5022308	Genistein	446-72-0	C446720	446-72-0	Genistein	0.00328231	0.025667	0	0	0.00328231	0.025667	0	0	0	0	446-72-0	-0.00328101	-0.0342492	0.00328101	0.0342492	0	0	1.30282e-06	-0.00858221
1137	DTXSID5020653	Gentian Violet	548-62-9	C548629	548-62-9	Gentian Violet	0	0.580365	0	1	0	-0.0826347	0	0.663	0	1	548-62-9	0	0.10958	0	0.55342	0	1	0	0.0269452
90	DTXSID8026727	Geraniol	106-24-1	C106241	106-24-1	Geraniol	0	0	0	0	0	0	0	0	0	0	106-24-1	0	0	0	0	0	0	0	0
83	DTXSID0020654	Geranyl acetate	105-87-3	C105873	105-87-3	Geranyl acetate	0	0	0	0	0	0	0	0	0	0	105-87-3	0	0	0	0	0	0	0	0
1446	DTXSID0020656	Gibberellic acid	77-06-5	C77065	77-06-5	Gibberellic acid	0	0	0	0	0	0	0	0	0	0	77-06-5	0	0	0	0	0	0	0	0
189	DTXSID6025355	Glutaraldehyde	111-30-8	C111308	111-30-8	Glutaraldehyde	0.025199	0.0442826	0	0	-0.028001	0.0442826	0.0532	0	0	0	111-30-8	0.00859051	0	0.0446095	0	0	0	-0.0194105	0.0442826
1169	DTXSID9020663	Glycerol	56-81-5	C56815	56-81-5	Glycerol	0	0	0	0	0	0	0	0	0	0	56-81-5	0	0	0	0	0	0	0	0
816	DTXSID8042006	Glyceryl monooctanoate	26402-26-6	C26402266	26402-26-6	Glyceryl monooctanoate	0	0	0	0	0	0	0	0	0	0	26402-26-6	0	0	0	0	0	0	0	0
793	DTXSID3027875	Glyceryl monooleate	25496-72-4	C25496724	25496-72-4	Glyceryl monooleate	0.0326008	0.00375491	0	0	0.0326008	0.00375491	0	0	0	0	25496-72-4	0	-0.0243094	0	0.0243094	0	0	0.0326008	-0.0205545
445	DTXSID3042007	Glyceryl monoricinoleate	1323-38-2	C1323382	1323-38-2	Glyceryl monoricinoleate	0	0	0	0	0	0	0	0	0	0	1323-38-2	0	0	0	0	0	0	0	0
180	DTXSID9029304	Glyceryl stearates	11099-07-3	C11099073	11099-07-3	Glyceryl stearates	0	0	0	0	0	0	0	0	0	0	11099-07-3	0	0	0	0	0	0	0	0
1154	DTXSID4020666	Glycidol	556-52-5	C556525	556-52-5	Glycidol	0	0	0	0	0	0	0	0	0	0	556-52-5	0	0	0	0	0	0	0	0
1487	DTXSID0025363	Glycolic acid	79-14-1	C79141	79-14-1	Glycolic acid	0	0	0	0	0	0	0	0	0	0	79-14-1	0	0	0	0	0	0	0	0
1036	DTXSID6031380	Glycoluril	496-46-8	C496468	496-46-8	Glycoluril	0	0	0	0	0	0	0	0	0	0	496-46-8	0	0	0	0	0	0	0	0
1806	DTXSID3047394	Grinstad Soft-N-Safe	NOCAS_47394	CNOCAS47394	NOCAS_47394	Grinstad Soft-N-Safe	0	0	0	0	0	0	0	0	0	0	NOCAS_47394	0	0	0	0	0	0	0	0
1581	DTXSID1047312	GSK232420A	864283-48-7	C864283487	864283-48-7	GSK232420A	1.16713	0	1	0	-0.162873	-0.0188	1.33	0.0188	1	0	864283-48-7	0.200492	0.01125	1.12951	0.00755002	1	0	0.0376198	-0.00755002
815	DTXSID6047313	GW473178E methyl benzene sulphonic acid	263553-33-9	C263553339	263553-33-9	GW473178E methyl benzene sulphonic acid	0	0	0	0	0	0	0	0	0	0	263553-33-9	0	0	0	0	0	0	0	0
225	DTXSID4032619	Halofenozide	112226-61-6	C112226616	112226-61-6	Halofenozide	0	0.0074897	0	0	0	0.0074897	0	0	0	0	112226-61-6	0	-0.00999068	0	0.00999068	0	0	0	-0.00250098
1100	DTXSID4034150	Haloperidol	52-86-8	C52868	52-86-8	Haloperidol	0.00777575	0	0	0	0.00777575	0	0	0	0	0	52-86-8	-0.00980187	0	0.00980187	0	0	0	-0.00202612	0
1382	DTXSID6024123	Haloxyfop-methyl	69806-40-2	C69806402	69806-40-2	Haloxyfop-methyl	0	0.00365989	0	0	0	0.00365989	0	0	0	0	69806-40-2	0	-0.00484935	0	0.00484935	0	0	0	-0.00118946
1434	DTXSID3020679	Heptachlor	76-44-8	C76448	76-44-8	Heptachlor	0	0.0575676	0	0	-0.0115	0.0146676	0.0115	0.0429	0	0	76-44-8	-0.00711714	0.0311087	0.0186171	0.0117913	0	0	-0.0186171	0.0457763
39	DTXSID1024126	Heptachlor epoxide	1024-57-3	C1024573	1024-57-3	Heptachlor epoxide	0	0.0842289	0	0	0	0.0245289	0	0.0597	0	0	1024-57-3	0	0.0180806	0	0.0416194	0	0	0	0.0426095
200	DTXSID0021597	Heptanal	111-71-7	C111717	111-71-7	Heptanal	0	0	0	0	0	0	0	0	0	0	111-71-7	0	0	0	0	0	0	0	0
182	DTXSID2021600	Heptanoic acid	111-14-8	C111148	111-14-8	Heptanoic acid	0	0	0	0	0	0	0	0	0	0	111-14-8	0	0	0	0	0	0	0	0
622	DTXSID9048194	Heptanophenone	1671-75-6	C1671756	1671-75-6	Heptanophenone	0	0	0	0	0	0	0	0	0	0	1671-75-6	0	0	0	0	0	0	0	0
1209	DTXSID0042038	Heptyl butanoate	5870-93-9	C5870939	5870-93-9	Heptyl butanoate	0	0	0	0	0	0	0	0	0	0	5870-93-9	0	0	0	0	0	0	0	0
136	DTXSID4022523	Heptylparaben	1085-12-7	C1085127	1085-12-7	Heptylparaben	0	0.124392	0	1	0	0.124392	0	0	0	0	1085-12-7	0	-0.0440771	0	0.0440771	0	0	0	0.0803147
1597	DTXSID7020683	Hexachloro-1,3-butadiene	87-68-3	C87683	87-68-3	Hexachloro-1,3-butadiene	0	0	0	0	0	0	0	0	0	0	87-68-3	0	0	0	0	0	0	0	0
1450	DTXSID2020688	Hexachlorocyclopentadiene	77-47-4	C77474	77-47-4	Hexachlorocyclopentadiene	0	0.107837	0	1	0	0.0407367	0	0.0671	0	0	77-47-4	0	-0.0141701	0	0.0812701	0	0	0	0.0265666
1502	DTXSID4034653	Hexaconazole	79983-71-4	C79983714	79983-71-4	Hexaconazole	0	0.183242	0	1	0	-0.0467581	0	0.23	0	1	79983-71-4	0	0.0338674	0	0.196133	0	1	0	-0.0128907
1174	DTXSID2021602	Hexadecanoic acid	57-10-3	C57103	57-10-3	Hexadecanoic acid	0	0.000966616	0	0	0	0.000966616	0	0	0	0	57-10-3	0	-0.000976762	0	0.000976762	0	0	0	-1.01462e-05
1173	DTXSID5037028	Hexadecyltrimethylammonium bromide	57-09-0	C57090	57-09-0	Hexadecyltrimethylammonium bromide	0.00142171	0.286469	0	1	0.00142171	0.0554691	0	0.231	0	1	57-09-0	-0.00662324	0.0362593	0.00662324	0.194741	0	1	-0.00520153	0.0917284
1582	DTXSID3032620	Hexaflumuron	86479-06-3	C86479063	86479-06-3	Hexaflumuron	0	0	0	0	0	0	0	0	0	0	86479-06-3	0	0	0	0	0	0	0	0
1781	DTXSID2025395	Hexamethyldisilazane	999-97-3	C999973	999-97-3	Hexamethyldisilazane	0	0	0	0	0	0	0	0	0	0	999-97-3	0	0	0	0	0	0	0	0
116	DTXSID4026769	Hexamethyldisiloxane	107-46-0	C107460	107-46-0	Hexamethyldisiloxane	0	0	0	0	0	0	0	0	0	0	107-46-0	0	0	0	0	0	0	0	0
195	DTXSID1026879	Hexamethyleneimine	111-49-9	C111499	111-49-9	Hexamethyleneimine	0	0	0	0	0	0	0	0	0	0	111-49-9	0	0	0	0	0	0	0	0
737	DTXSID0047539	Hexane-1,6-diyl dibenzoate	22915-73-7	C22915737	22915-73-7	Hexane-1,6-diyl dibenzoate	0	0	0	0	0	0	0	0	0	0	22915-73-7	0	0	0	0	0	0	0	0
198	DTXSID3021936	Hexanedinitrile	111-69-3	C111693	111-69-3	Hexanedinitrile	0	0	0	0	0	0	0	0	0	0	111-69-3	0	0	0	0	0	0	0	0
373	DTXSID7021605	Hexanedioic acid	124-04-9	C124049	124-04-9	Hexanedioic acid	0	0	0	0	0	0	0	0	0	0	124-04-9	0	0	0	0	0	0	0	0
1362	DTXSID2047517	Hexanedioic acid, di-C7-9-branched and linear alkyl esters	68515-75-3	C68515753	68515-75-3	Hexanedioic acid, di-C7-9-branched and linear alkyl esters	0	0	0	0	0	0	0	0	0	0	68515-75-3	0	0	0	0	0	0	0	0
923	DTXSID5027982	Hexanedioic acid, diisononyl ester	33703-08-1	C33703081	33703-08-1	Hexanedioic acid, diisononyl ester	0	0	0	0	0	0	0	0	0	0	33703-08-1	0	0	0	0	0	0	0	0
527	DTXSID7021607	Hexanoic acid	142-62-1	C142621	142-62-1	Hexanoic acid	0	0	0	0	0	0	0	0	0	0	142-62-1	0	0	0	0	0	0	0	0
1065	DTXSID4024145	Hexazinone	51235-04-2	C51235042	51235-04-2	Hexazinone	0.00566174	0	0	0	0.00566174	0	0	0	0	0	51235-04-2	-0.00671481	0	0.00671481	0	0	0	-0.00105307	0
1348	DTXSID9025403	Hexyl benzoate	6789-88-4	C6789884	6789-88-4	Hexyl benzoate	0	0	0	0	-8.74e-06	0	8.74e-06	0	0	0	6789-88-4	8.74e-06	0	0	0	0	0	0	0
1275	DTXSID4038924	Hexyl salicylate	6259-76-3	C6259763	6259-76-3	Hexyl salicylate	0	0	0	0	0	0	0	0	0	0	6259-76-3	0	0	0	0	0	0	0	0
1477	DTXSID7024299	Hexythiazox	78587-05-0	C78587050	78587-05-0	Hexythiazox	0	0.0778977	0	0	0	0.0525977	0	0.0253	0	0	78587-05-0	0	-0.0171828	0	0.0424828	0	0	0	0.0354149
811	DTXSID9047338	HMR1426	262376-75-0	C262376750	262376-75-0	HMR1426	0	0.0417266	0	0	0	0.0417266	0	0	0	0	262376-75-0	-0.000858263	-0.013434	0.000858263	0.013434	0	0	-0.000858263	0.0282926
1341	DTXSID6023868	Hydramethylnon	67485-29-4	C67485294	67485-29-4	Hydramethylnon	0	0.242227	0	1	0	0.0062272	0	0.236	0	1	67485-29-4	-0.00323343	0.0127171	0.00323343	0.223283	0	1	-0.00323343	0.0189443
1219	DTXSID2020713	Hydrochlorothiazide	58-93-5	C58935	58-93-5	Hydrochlorothiazide	0	0	0	0	0	0	0	0	0	0	58-93-5	0	0	0	0	0	0	0	0
363	DTXSID7020716	Hydroquinone	123-31-9	C123319	123-31-9	Hydroquinone	0	0.0358395	0	0	0	0.0358395	0	0	0	0	123-31-9	0	0	0	0	0	0	0	0.0358395
570	DTXSID0022014	Hydroquinone dimethyl ether	150-78-7	C150787	150-78-7	Hydroquinone dimethyl ether	0	0	0	0	0	0	0	0	0	0	150-78-7	0	0	0	0	0	0	0	0
1286	DTXSID6043915	Hydroxyprogesterone caproate	630-56-8	C630568	630-56-8	Hydroxyprogesterone caproate	0.00247975	0.367206	0	1	-0.0306203	0.0382056	0.0331	0.329	0	1	630-56-8	-0.00522522	0.0437872	0.0383252	0.285213	0	1	-0.0358455	0.0819928
404	DTXSID6025438	Hydroxyurea	127-07-1	C127071	127-07-1	Hydroxyurea	0.00953433	0.0115451	0	0	0.00953433	0.0115451	0	0	0	0	127-07-1	0	0	0	0	0	0	0.00953433	0.0115451
300	DTXSID0034227	Icaridin	119515-38-7	C119515387	119515-38-7	Icaridin	0	0	0	0	0	0	0	0	0	0	119515-38-7	0	0	0	0	0	0	0	0
1807	DTXSID9047708	Igepal CO-890	NOCAS_47708	CNOCAS47708	NOCAS_47708	Igepal CO-890	0	0	0	0	0	0	0	0	0	0	NOCAS_47708	0	0	0	0	0	0	0	0
1020	DTXSID7047356	Ilepatril	473289-62-2	C473289622	473289-62-2	Ilepatril	0	0	0	0	0	0	0	0	0	0	473289-62-2	0	0	0	0	0	0	0	0
941	DTXSID8024151	Imazalil	35554-44-0	C35554440	35554-44-0	Imazalil	0	0.302366	0	1	0	-0.000634335	0	0.303	0	1	35554-44-0	0	0.0350064	0	0.267994	0	1	0	0.0343721
1527	DTXSID3032412	Imazamethabenz	81405-85-8	C81405858	81405-85-8	Imazamethabenz	0	0	0	0	0	0	0	0	0	0	81405-85-8	0	0	0	0	0	0	0	0
254	DTXSID3034664	Imazamox	114311-32-9	C114311329	114311-32-9	Imazamox	0	0	0	0	0	0	0	0	0	0	114311-32-9	0	0	0	0	0	0	0	0
60	DTXSID5034270	Imazapic	104098-48-8	C104098488	104098-48-8	Imazapic	0	0	0	0	0	0	0	0	0	0	104098-48-8	0	0	0	0	0	0	0	0
1524	DTXSID8034665	Imazapyr	81334-34-1	C81334341	81334-34-1	Imazapyr	0	0	0	0	0	0	0	0	0	0	81334-34-1	0	0	0	0	0	0	0	0
1525	DTXSID3024152	Imazaquin	81335-37-7	C81335377	81335-37-7	Imazaquin	0	0	0	0	0	0	0	0	0	0	81335-37-7	0	0	0	0	0	0	0	0
1526	DTXSID3024287	Imazethapyr	81335-77-5	C81335775	81335-77-5	Imazethapyr	0	0	0	0	0	0	0	0	0	0	81335-77-5	0	0	0	0	0	0	0	0
489	DTXSID5032442	Imidacloprid	138261-41-3	C138261413	138261-41-3	Imidacloprid	0	0	0	0	0	0	0	0	0	0	138261-41-3	0	0	0	0	0	0	0	0
858	DTXSID2029616	Imidazole	288-32-4	C288324	288-32-4	Imidazole	0	0	0	0	0	0	0	0	0	0	288-32-4	0	0	0	0	0	0	0	0
968	DTXSID2040151	Imidazolidinyl urea	39236-46-9	C39236469	39236-46-9	Imidazolidinyl urea	0	0.000159477	0	0	0	0.000159477	0	0	0	0	39236-46-9	0	0	0	0	0	0	0	0.000159477
1693	DTXSID8042052	Indene	95-13-6	C95136	95-13-6	Indene	0	0	0	0	0	0	0	0	0	0	95-13-6	0	0	0	0	0	0	0	0
427	DTXSID5023825	Indium arsenide	1303-11-3	C1303113	1303-11-3	Indium arsenide	0	0	0	0	0	0	0	0	0	0	1303-11-3	0	0	0	0	0	0	0	0
321	DTXSID0020737	Indole	120-72-9	C120729	120-72-9	Indole	0	0	0	0	0	0	0	0	0	0	120-72-9	0	0	0	0	0	0	0	0
1120	DTXSID9020740	Indomethacin	53-86-1	C53861	53-86-1	Indomethacin	0	0	0	0	0	0	0	0	0	0	53-86-1	0	0	0	0	0	0	0	0
632	DTXSID1032690	Indoxacarb	173584-44-6	C173584446	173584-44-6	Indoxacarb	0	0.0088324	0	0	0	0.0087044	0	0.000128	0	0	173584-44-6	0	-0.0122345	0	0.0123625	0	0	0	-0.00353009
658	DTXSID4047252	Ingliforib	186392-65-4	C186392654	186392-65-4	Ingliforib	0	0.0307313	0	0	0	0.0130313	0	0.0177	0	0	186392-65-4	0	-0.00271029	0	0.0204103	0	0	0	0.010321
539	DTXSID2034673	Iodosulfuron-methyl-sodium	144550-36-7	C144550367	144550-36-7	Iodosulfuron-methyl-sodium	0	0	0	0	0	0	0	0	0	0	144550-36-7	0	0	0	0	0	0	0	0
1729	DTXSID6023159	Iopanoic acid	96-83-3	C96833	96-83-3	Iopanoic acid	0.00320278	0	0	0	0.00320278	0	0	0	0	0	96-83-3	-0.00400375	0	0.00400375	0	0	0	-0.000800965	0
389	DTXSID7034674	Ipconazole	125225-28-7	C125225287	125225-28-7	Ipconazole	0	0.233626	0	1	0	-0.0363741	0	0.27	0	1	125225-28-7	0	0.0486754	0	0.221325	0	1	0	0.0123013
951	DTXSID3024154	Iprodione	36734-19-7	C36734197	36734-19-7	Iprodione	0	0	0	0	0	0	0	0	0	0	36734-19-7	0	0	0	0	0	0	0	0
1334	DTXSID1027633	Irganox 1010	6683-19-8	C6683198	6683-19-8	Irganox 1010	0	0	0	0	0	0	0	0	0	0	6683-19-8	0	0	0	0	0	0	0	0
987	DTXSID7034676	Isazofos	42509-80-8	C42509808	42509-80-8	Isazofos	0	0	0	0	0	0	0	0	0	0	42509-80-8	0	0	0	0	0	0	0	0
385	DTXSID2042060	Isoborneol	124-76-5	C124765	124-76-5	Isoborneol	0	0	0	0	0	0	0	0	0	0	124-76-5	0	0	0	0	0	0	0	0
388	DTXSID7042061	Isobornyl acetate	125-12-2	C125122	125-12-2	Isobornyl acetate	0.0317383	0	0	0	0.0317383	0	0	0	0	0	125-12-2	0	0	0	0	0	0	0.0317383	0
841	DTXSID2042062	Isobornyl propanoate	2756-56-1	C2756561	2756-56-1	Isobornyl propanoate	0	0	0	0	0	0	0	0	0	0	2756-56-1	0	0	0	0	0	0	0	0
1735	DTXSID7022413	Isoeugenol	97-54-1	C97541	97-54-1	Isoeugenol	0	0.0174518	0	0	0	0.0174518	0	0	0	0	97-54-1	0	0	0	0	0	0	0	0.0174518
1136	DTXSID8020755	Isoniazid	54-85-3	C54853	54-85-3	Isoniazid	0	0	0	0	0	0	0	0	0	0	54-85-3	0	0	0	0	0	0	0	0
890	DTXSID2027963	Isooctadecanoic acid	30399-84-9	C30399849	30399-84-9	Isooctadecanoic acid	0	0	0	0	0	0	0	0	0	0	30399-84-9	0	0	0	0	0	0	0	0
875	DTXSID8027955	Isooctyl acrylate	29590-42-9	C29590429	29590-42-9	Isooctyl acrylate	0	0	0	0	0	0	0	0	0	0	29590-42-9	0	0	0	0	0	0	0	0
367	DTXSID3025469	Isopentyl alcohol	123-51-3	C123513	123-51-3	Isopentyl alcohol	0	0	0	0	0	0	0	0	0	0	123-51-3	0	0	0	0	0	0	0	0
1680	DTXSID8047185	Isopentyl benzoate	94-46-2	C94462	94-46-2	Isopentyl benzoate	0	0	0	0	0	0	0	0	0	0	94-46-2	0	0	0	0	0	0	0	0
92	DTXSID3042059	Isopentyl butyrate	106-27-4	C106274	106-27-4	Isopentyl butyrate	0	0	0	0	0	0	0	0	0	0	106-27-4	0	0	0	0	0	0	0	0
1478	DTXSID8020759	Isophorone	78-59-1	C78591	78-59-1	Isophorone	0	0	0	0	0	0	0	0	0	0	78-59-1	0	0	0	0	0	0	0	0
977	DTXSID0023826	Isophorone diisocyanate	4098-71-9	C4098719	4098-71-9	Isophorone diisocyanate	0	0	0	0	0	0	0	0	0	0	4098-71-9	0	0	0	0	0	0	0	0
925	DTXSID8024157	Isopropalin	33820-53-0	C33820530	33820-53-0	Isopropalin	0.00226169	0.0124391	0	0	0.00226169	-0.0502609	0	0.0627	0	0	33820-53-0	-0.00252491	0.0444167	0.00252491	0.0182833	0	0	-0.000263212	-0.00584422
128	DTXSID2025478	Isopropyl acetate	108-21-4	C108214	108-21-4	Isopropyl acetate	0	0	0	0	0	0	0	0	0	0	108-21-4	0	0	0	0	0	0	0	0
1273	DTXSID2027258	Isopropyl formate	625-55-8	C625558	625-55-8	Isopropyl formate	0	0	0	0	0	0	0	0	0	0	625-55-8	0	0	0	0	0	0	0	0
1255	DTXSID6048202	Isopropyl phenyl ketone	611-70-1	C611701	611-70-1	Isopropyl phenyl ketone	0	0	0	0	0	0	0	0	0	0	611-70-1	0	0	0	0	0	0	0	0
164	DTXSID0026838	Isopropyl tetradecanoic acid	110-27-0	C110270	110-27-0	Isopropyl tetradecanoate	0	0	0	0	0	0	0	0	0	0	110-27-0	0	0	0	0	0	0	0	0
950	DTXSID7044928	Isopropyl triethanolamine titanate	36673-16-2	C36673162	36673-16-2	Isopropyl triethanolamine titanate	0	0	0	0	0	0	0	0	0	0	36673-16-2	0	0	0	0	0	0	0	0
1038	DTXSID6042074	Isopropyl-o-cresol	499-75-2	C499752	499-75-2	Isopropyl-o-cresol	0	0.0179645	0	0	0	0.0179645	0	0	0	0	499-75-2	0	0	0	0	0	0	0	0.0179645
1070	DTXSID6025486	Isoproterenol hydrochloride	51-30-9	C51309	51-30-9	Isoproterenol hydrochloride	0	0	0	0	0	0	0	0	0	0	51-30-9	0	0	0	0	0	0	0	0
1539	DTXSID8024159	Isoxaben	82558-50-7	C82558507	82558-50-7	Isoxaben	0	0.00570051	0	0	0	0.00570051	0	0	0	0	82558-50-7	0	-0.00799408	0	0.00799408	0	0	0	-0.00229357
612	DTXSID7040360	Isoxadifen-ethyl	163520-33-0	C163520330	163520-33-0	Isoxadifen-ethyl	0	0	0	0	0	0	0	0	0	0	163520-33-0	0	0	0	0	0	0	0	0
514	DTXSID5034723	Isoxaflutole	141112-29-0	C141112290	141112-29-0	Isoxaflutole	0	0	0	0	0	0	0	0	0	0	141112-29-0	0	0	0	0	0	0	0	0
1083	DTXSID7020768	Kaempferol	520-18-3	C520183	520-18-3	Kaempferol	0	0.0803982	0	0	0	0.0803982	0	0	0	0	520-18-3	0	-0.0290649	0	0.0290649	0	0	0	0.0513334
534	DTXSID1020770	Kepone	143-50-0	C143500	143-50-0	Kepone	0	0.311729	0	1	-0.0013	0.0427289	0.0013	0.269	0	1	143-50-0	0.000261641	0.0440414	0.00103836	0.224959	0	1	-0.00103836	0.0867703
1317	DTXSID7029879	Ketoconazole	65277-42-1	C65277421	65277-42-1	Ketoconazole	0	0.146489	0	1	0	-0.0575113	0	0.204	0	1	65277-42-1	0	0.035666	0	0.168334	0	1	0	-0.0218452
1092	DTXSID9035175	Kinetin	525-79-1	C525791	525-79-1	Kinetin	0	0.00253556	0	0	0	0.00253556	0	0	0	0	525-79-1	0	0	0	0	0	0	0	0.00253556
532	DTXSID2032558	Kresoxim-methyl	143390-89-0	C143390890	143390-89-0	Kresoxim-methyl	0	0.00696876	0	0	0	0.00696876	0	0	0	0	143390-89-0	0	-0.00975384	0	0.00975384	0	0	0	-0.00278508
1043	DTXSID7023192	Lactic acid	50-21-5	C50215	50-21-5	Lactic acid	0	0	0	0	0	0	0	0	0	0	50-21-5	0	0	0	0	0	0	0	0
1452	DTXSID7024160	Lactofen	77501-63-4	C77501634	77501-63-4	Lactofen	0	0.0404557	0	0	0	0.0404557	0	0	0	0	77501-63-4	0	-0.0563888	0	0.0563888	0	0	0	-0.0159331
1291	DTXSID2023193	Lactose	63-42-3	C63423	63-42-3	Lactose	0	0	0	0	0	0	0	0	0	0	63-42-3	0	0	0	0	0	0	0	0
1645	DTXSID7032559	lambda-Cyhalothrin	91465-08-6	C91465086	91465-08-6	?-Cyhalothrin	0	0	0	0	0	0	0	0	0	0	91465-08-6	0	0	0	0	0	0	0	0
1056	DTXSID5020106	L-Ascorbic acid	50-81-7	C50817	50-81-7	L-Ascorbic acid	0	0	0	0	0	0	0	0	0	0	50-81-7	0	0	0	0	0	0	0	0
1224	DTXSID0042086	Laurocapram	59227-89-3	C59227893	59227-89-3	Laurocapram	0	0.0635965	0	0	0	-0.0454035	0	0.109	0	1	59227-89-3	0	0.0183741	0	0.0906259	0	0	0	-0.0270295
247	DTXSID4023202	Letrozole	112809-51-5	C112809515	112809-51-5	Letrozole	0.00230016	0.035379	0	0	0.00230016	0.035379	0	0	0	0	112809-51-5	-0.00270879	-0.0488287	0.00270879	0.0488287	0	0	-0.000408636	-0.0134498
740	DTXSID4042094	Levomenol	23089-26-1	C23089261	23089-26-1	Levomenol	0	0.0395581	0	0	0	0.0395581	0	0	0	0	23089-26-1	0	-0.00266427	0	0.00266427	0	0	0	0.0368939
1336	DTXSID4042096	L-Glucitol	6706-59-8	C6706598	6706-59-8	L-Glucitol	0	0	0	0	0	0	0	0	0	0	6706-59-8	0	0	0	0	0	0	0	0
492	DTXSID2029612	Limonene	138-86-3	C138863	138-86-3	Limonene	0	0	0	0	0	0	0	0	0	0	138-86-3	0	0	0	0	0	0	0	0
1481	DTXSID7025502	Linalool	78-70-6	C78706	78-70-6	Linalool	0	0	0	0	0	0	0	0	0	0	78-70-6	0	0	0	0	0	0	0	0
263	DTXSID7026946	Linalyl acetate	115-95-7	C115957	115-95-7	Linalyl acetate	0.0678718	0	0	0	0.0678718	0	0	0	0	0	115-95-7	-0.00247067	0	0.00247067	0	0	0	0.0654011	0
1218	DTXSID2020686	Lindane	58-89-9	C58899	58-89-9	Lindane	0	0	0	0	0	0	0	0	0	0	58-89-9	0	0	0	0	0	0	0	0
1241	DTXSID2025505	Linoleic acid	60-33-3	C60333	60-33-3	Linoleic acid	0.000802649	0.0649948	0	0	-0.00526735	0.0528948	0.00607	0.0121	0	0	60-33-3	-0.0167515	0.00505892	0.0228215	0.00704108	0	0	-0.0220189	0.0579537
1014	DTXSID7025506	Linolenic acid	463-40-1	C463401	463-40-1	Linolenic acid	0	0.0639167	0	0	-0.00517	0.0536167	0.00517	0.0103	0	0	463-40-1	-0.00244022	-0.00494331	0.00761022	0.0152433	0	0	-0.00761022	0.0486734
912	DTXSID2024163	Linuron	330-55-2	C330552	330-55-2	Linuron	0	0.27675	0	1	0	-0.0232504	0	0.3	0	1	330-55-2	0	0.039664	0	0.260336	0	1	0	0.0164137
1420	DTXSID5020784	Lovastatin	75330-75-5	C75330755	75330-75-5	Lovastatin	0	0.0503462	0	0	0	-0.0155538	0	0.0659	0	0	75330-75-5	0	-0.0017598	0	0.0676598	0	0	0	-0.0173136
1598	DTXSID8023632	L-Tartaric acid	87-69-4	C87694	87-69-4	L-Tartaric acid	0	0	0	0	0	0	0	0	0	0	87-69-4	0	0	0	0	0	0	0	0
1409	DTXSID5021419	l-Tryptophan	73-22-3	C73223	73-22-3	l-Tryptophan	0	0	0	0	0	0	0	0	0	0	73-22-3	0	0	0	0	0	0	0	0
45	DTXSID5034357	Lufenuron	103055-07-8	C103055078	103055-07-8	Lufenuron	0	0	0	0	0	0	0	0	0	0	103055-07-8	0	-7.3328e-05	0	7.3328e-05	0	0	0	-7.3328e-05
1149	DTXSID1044693	Magnesium dibenzoate	553-70-8	C553708	553-70-8	Magnesium dibenzoate	0	0	0	0	0	0	0	0	0	0	553-70-8	0	0	0	0	0	0	0	0
611	DTXSID9020790	Malaoxon	1634-78-2	C1634782	1634-78-2	Malaoxon	0	0	0	0	0	0	0	0	0	0	1634-78-2	0	0	0	0	0	0	0	0
336	DTXSID4020791	Malathion	121-75-5	C121755	121-75-5	Malathion	0	0.0401477	0	0	0	0.0401477	0	0	0	0	121-75-5	-0.00657691	-0.0132441	0.00657691	0.0132441	0	0	-0.00657691	0.0269036
159	DTXSID8021517	Maleic acid	110-16-7	C110167	110-16-7	Maleic acid	0	0	0	0	0	0	0	0	0	0	110-16-7	0	0	0	0	0	0	0	0
1372	DTXSID0027640	Malic acid	6915-15-7	C6915157	6915-15-7	Malic acid	0	0	0	0	0	0	0	0	0	0	6915-15-7	0	0	0	0	0	0	0	0
286	DTXSID0025523	Maltol	118-71-8	C118718	118-71-8	Maltol	0	0	0	0	0	0	0	0	0	0	118-71-8	0	0	0	0	0	0	0	0
1514	DTXSID0034695	Mancozeb	2234562	C8018017	8018-01-07	Mancozeb	0.0812078	0.0869709	0	0	0.0552078	0.0352709	0.026	0.0517	0	0	8018-01-07	-0.0119393	-0.024175	0.0379393	0.075875	0	0	0.0432686	0.0110959
380	DTXSID9020794	Maneb	12427-38-2	C12427382	12427-38-2	Maneb	0.0966622	0.00456115	0	0	0.0899422	-0.00833885	0.00672	0.0129	0	0	12427-38-2	-0.000892	-0.00196708	0.007612	0.0148671	0	0	0.0890502	-0.0103059
1685	DTXSID4024195	MCPA	94-74-6	C94746	94-74-6	MCPA	0	0	0	0	0	0	0	0	0	0	94-74-6	0	0	0	0	0	0	0	0
947	DTXSID2034700	MCPA-sodium	3653-48-3	C3653483	3653-48-3	MCPA-sodium	0	0	0	0	0	0	0	0	0	0	3653-48-3	0	0	0	0	0	0	0	0
1688	DTXSID4024193	MCPB	94-81-5	C94815	94-81-5	MCPB	0	0	0	0	0	0	0	0	0	0	94-81-5	0	0	0	0	0	0	0	0
131	DTXSID6024200	m-Cresol	108-39-4	C108394	108-39-4	m-Cresol	0	0	0	0	0	0	0	0	0	0	108-39-4	0	0	0	0	0	0	0	0
1666	DTXSID9024194	Mecoprop	93-65-2	C93652	93-65-2	Mecoprop	0	0	0	0	0	0	0	0	0	0	93-65-2	0	0	0	0	0	0	0	0
996	DTXSID2025680	MEHP	4376-20-9	C4376209	4376-20-9	MEHP	0	0	0	0	0	0	0	0	0	0	4376-20-9	0	0	0	0	0	0	0	0
1410	DTXSID1022421	Melatonin	73-31-4	C73314	73-31-4	Melatonin	0	0	0	0	0	0	0	0	0	0	73-31-4	0	0	0	0	0	0	0	0
867	DTXSID5048184	Melengestrol acetate	2919-66-6	C2919666	2919-66-6	Melengestrol acetate	0.219656	0.335897	1	1	-0.225344	0.162897	0.445	0.173	1	1	2919-66-6	0.0312438	0.0771999	0.413756	0.0958001	1	0	-0.1941	0.240097
558	DTXSID8029650	Menthol	1490-04-6	C1490046	1490-04-6	Menthol	0.000125127	0	0	0	0.000125127	0	0	0	0	0	1490-04-6	0	0	0	0	0	0	0.000125127	0
161	DTXSID4042121	Mepanipyrim	110235-47-7	C110235477	110235-47-7	Mepanipyrim	1.98776e-05	0.00173014	0	0	1.98776e-05	0.00173014	0	0	0	0	110235-47-7	0	-0.00244631	0	0.00244631	0	0	1.98776e-05	-0.000716172
768	DTXSID1024170	Mepiquat chloride	24307-26-4	C24307264	24307-26-4	Mepiquat chloride	0	0	0	0	0	0	0	0	0	0	24307-26-4	0	0	0	0	0	0	0	0
1157	DTXSID1037565	Mepronil	55814-41-0	C55814410	55814-41-0	Mepronil	0	0	0	0	0	0	0	0	0	0	55814-41-0	0	0	0	0	0	0	0	0
1418	DTXSID5020811	Mercuric chloride	7487-94-7	C7487947	7487-94-7	Mercuric chloride	0	0.211072	0	1	0	0.144572	0	0.0665	0	0	7487-94-7	-0.00146545	-0.018462	0.00146545	0.084962	0	0	-0.00146545	0.12611
1559	DTXSID2022381	meso-Hexestrol	84-16-2	C84162	84-16-2	meso-Hexestrol	0	0.248314	0	1	0	-0.0916858	0	0.34	0	1	84-16-2	0	0.0504561	0	0.289544	0	1	0	-0.0412297
62	DTXSID7032424	Mesotrione	104206-82-8	C104206828	104206-82-8	Mesotrione	0	0	0	0	0	0	0	0	0	0	104206-82-8	0	0	0	0	0	0	0	0
1401	DTXSID0020814	Mestranol	72-33-3	C72333	72-33-3	Mestranol	0	0.494129	0	1	0	-0.121871	0	0.616	0	1	72-33-3	0	0.0811471	0	0.534853	0	1	0	-0.0407241
1189	DTXSID6024175	Metalaxyl	57837-19-1	C57837191	57837-19-1	Metalaxyl	0	0	0	0	0	0	0	0	0	0	57837-19-1	0	0	0	0	0	0	0	0
485	DTXSID2029167	Metam-sodium	137-42-8	C137428	137-42-8	Metam-sodium	0.00522855	0	0	0	0.00522855	0	0	0	0	0	137-42-8	-0.00653756	0	0.00653756	0	0	0	-0.00130901	0
1340	DTXSID2040361	Metam-sodium hydrate	6734-80-1	C6734801	6734-80-1	Metam-sodium hydrate	0	0.00064753	0	0	0	0.00064753	0	0	0	0	6734-80-1	0	-0.000681676	0	0.000681676	0	0	0	-3.41465e-05
387	DTXSID4034497	Metconazole	125116-23-6	C125116236	125116-23-6	Metconazole	0	0.224276	0	1	0	0.0112759	0	0.213	0	1	125116-23-6	0	-0.0119891	0	0.224989	0	1	0	-0.000713194
1492	DTXSID8029600	Methacrylamide	79-39-0	C79390	79-39-0	Methacrylamide	0	0	0	0	0	0	0	0	0	0	79-39-0	0	0	0	0	0	0	0	0
403	DTXSID1024176	Methacrylonitrile	126-98-7	C126987	126-98-7	Methacrylonitrile	0	0	0	0	0	0	0	0	0	0	126-98-7	0	0	0	0	0	0	0	0
153	DTXSID2020501	Methadone hydrochloride	1095-90-5	C1095905	1095-90-5	Methadone hydrochloride	0	1.14029e-07	0	0	0	1.14029e-07	0	0	0	0	1095-90-5	0	0	0	0	0	0	0	1.14029e-07
41	DTXSID6024177	Methamidophos	10265-92-6	C10265926	10265-92-6	Methamidophos	0	0	0	0	0	0	0	0	0	0	10265-92-6	0	0	0	0	0	0	0	0
17	DTXSID6020692	Methenamine	100-97-0	C100970	100-97-0	Methenamine	0	0	0	0	0	0	0	0	0	0	100-97-0	0	0	0	0	0	0	0	0
1692	DTXSID5020819	Methidathion	950-37-8	C950378	950-37-8	Methidathion	0	0.086923	0	0	0	0.086923	0	0	0	0	950-37-8	0	-0.0640349	0	0.0640349	0	0	0	0.0228881
1249	DTXSID4020820	Methimazole	60-56-0	C60560	60-56-0	Methimazole	0.0284632	0.0301179	0	0	0.0284632	0.0301179	0	0	0	0	60-56-0	0	0	0	0	0	0	0.0284632	0.0301179
623	DTXSID1022267	Methomyl	16752-77-5	C16752775	16752-77-5	Methomyl	0	0	0	0	0	0	0	0	0	0	16752-77-5	0	0	0	0	0	0	0	0
1222	DTXSID4020822	Methotrexate	59-05-2	C59052	59-05-2	Methotrexate	0	0.00422079	0	0	0	0.00422079	0	0	0	0	59-05-2	0	-0.00471422	0	0.00471422	0	0	0	-0.000493432
1402	DTXSID9020827	Methoxychlor	72-43-5	C72435	72-43-5	Methoxychlor	0	0.0749954	0	0	0	0.0320954	0	0.0429	0	0	72-43-5	0	-0.00508969	0	0.0479897	0	0	0	0.0270057
605	DTXSID3032628	Methoxyfenozide	161050-58-4	C161050584	161050-58-4	Methoxyfenozide	0.000650144	0.00250259	0	0	0.000650144	0.00250259	0	0	0	0	161050-58-4	0	-0.00232491	0	0.00232491	0	0	0.000650144	0.000177673
1017	DTXSID9041653	Methyl 2,4-dihydroxy-3,6-dimethylbenzoate	4707-47-5	C4707475	4707-47-5	Methyl 2,4-dihydroxy-3,6-dimethylbenzoate	0.00559505	0.0941794	0	0	0.00559505	0.0941794	0	0	0	0	4707-47-5	0	-0.065663	0	0.065663	0	0	0.00559505	0.0285164
463	DTXSID6025567	Methyl 2-aminobenzoate	134-20-3	C134203	134-20-3	Methyl 2-aminobenzoate	0	0	0	0	0	0	0	0	0	0	134-20-3	0	0	0	0	0	0	0	0
1619	DTXSID6048208	Methyl 2-methylbenzoate	89-71-4	C89714	89-71-4	Methyl 2-methylbenzoate	0	0	0	0	0	0	0	0	0	0	89-71-4	0	0	0	0	0	0	0	0
406	DTXSID9048190	Methyl abietate	127-25-3	C127253	127-25-3	Methyl abietate	0	0.0504647	0	0	0	0.0504647	0	0	0	0	127-25-3	0	-0.0142273	0	0.0142273	0	0	0	0.0362373
1232	DTXSID8020834	Methyl carbamate	598-55-0	C598550	598-55-0	Methyl carbamate	0	0	0	0	0	0	0	0	0	0	598-55-0	0	0	0	0	0	0	0	0
166	DTXSID4026842	Methyl decanoate	110-42-9	C110429	110-42-9	Methyl decanoate	0	0	0	0	0	0	0	0	0	0	110-42-9	0	0	0	0	0	0	0	0
780	DTXSID2029325	Methyl dihydrojasmonate	24851-98-7	C24851987	24851-98-7	Methyl dihydrojasmonate	0.0148987	0	0	0	0.0148987	0	0	0	0	0	24851-98-7	0	0	0	0	0	0	0.0148987	0
204	DTXSID5026889	Methyl dodecanoate	111-82-0	C111820	111-82-0	Methyl dodecanoate	0	0	0	0	0	0	0	0	0	0	111-82-0	0	0	0	0	0	0	0	0
1155	DTXSID2027204	Methyl isothiocyanate	556-61-6	C556616	556-61-6	Methyl isothiocyanate	0	0	0	0	0	0	0	0	0	0	556-61-6	0	0	0	0	0	0	0	0
242	DTXSID7020843	Methyl linoleate	112-63-0	C112630	112-63-0	Methyl linoleate	0.0996774	0.101421	0	1	-0.0703226	0.0201211	0.17	0.0813	1	0	112-63-0	0.00447397	0.0698221	0.165526	0.0114779	1	0	-0.0658486	0.0899432
1326	DTXSID7020845	Methyl methanesulfonate	66-27-3	C66273	66-27-3	Methyl methanesulfonate	0	0	0	0	0	0	0	0	0	0	66-27-3	0	0	0	0	0	0	0	0
181	DTXSID2026864	Methyl octanoate	111-11-5	C111115	111-11-5	Methyl octanoate	0	0	0	0	0	0	0	0	0	0	111-11-5	0	0	0	0	0	0	0	0
877	DTXSID1020855	Methyl parathion	298-00-0	C298000	298-00-0	Methyl parathion	0	0.233683	0	1	0	0.0786832	0	0.155	0	1	298-00-0	0	-0.118755	0	0.273755	0	1	0	-0.0400715
1033	DTXSID1042154	Methyl red	493-52-7	C493527	493-52-7	Methyl red	0	0.0306807	0	0	0	-0.0074193	0	0.0381	0	0	493-52-7	0	-0.00526936	0	0.0433694	0	0	0	-0.0126887
296	DTXSID5025659	Methyl salicylate	119-36-8	C119368	119-36-8	Methyl salicylate	0.0194728	0.00808884	0	0	0.0194728	0.00808884	0	0	0	0	119-36-8	0	0	0	0	0	0	0.0194728	0.00808884
349	DTXSID4025662	Methyl styryl ketone	122-57-6	C122576	122-57-6	Methyl styryl ketone	0	0.0195675	0	0	0	0.0195675	0	0	0	0	122-57-6	0	0	0	0	0	0	0	0.0195675
785	DTXSID4035708	Methylbenzethonium chloride	25155-18-4	C25155184	25155-18-4	Methylbenzethonium chloride	0.00390118	0.1796	0	1	0.00236118	-0.2524	0.00154	0.432	0	1	25155-18-4	-0.0531472	0.396857	0.0546872	0.0351425	0	0	-0.050786	0.144457
981	DTXSID5020863	Methyldopa sesquihydrate	41372-08-1	C41372081	41372-08-1	Methyldopa sesquihydrate	0	0	0	0	0	0	0	0	0	0	41372-08-1	0	0	0	0	0	0	0	0
1288	DTXSID8025599	Methylene bis(thiocyanate)	6317-18-6	C6317186	6317-18-6	Methylene bis(thiocyanate)	0.00455325	0.219854	0	1	0.00455325	0.118854	0	0.101	0	1	6317-18-6	-0.00894725	0.0173975	0.00894725	0.0836025	0	0	-0.004394	0.136251
1262	DTXSID0023296	Methylene blue	61-73-4	C61734	61-73-4	Methylene blue	0	0.231951	0	1	0	-0.00504872	0	0.237	0	1	61-73-4	0	0.0400593	0	0.196941	0	1	0	0.0350106
1664	DTXSID5025607	Methyleugenol	93-15-2	C93152	93-15-2	Methyleugenol	0	0	0	0	0	0	0	0	0	0	93-15-2	0	0	0	0	0	0	0	0
457	DTXSID0029214	Methylionone	1335-46-2	C1335462	1335-46-2	Methylionone	0	0	0	0	0	0	0	0	0	0	1335-46-2	0	0	0	0	0	0	0	0
1772	DTXSID4022529	Methylparaben	99-76-3	C99763	99-76-3	Methylparaben	0	0	0	0	0	0	0	0	0	0	99-76-3	0	0	0	0	0	0	0	0
1072	DTXSID1044487	Methyltrioctylammonium chloride	5137-55-3	C5137553	5137-55-3	Methyltrioctylammonium chloride	0.00209548	0.472572	0	1	0.00209548	-0.0664281	0	0.539	0	1	5137-55-3	-0.0438183	0.268362	0.0438183	0.270638	0	1	-0.0417228	0.201934
1063	DTXSID4022448	Metolachlor	51218-45-2	C51218452	51218-45-2	Metolachlor	0	0.0377383	0	0	0	0.0377383	0	0	0	0	51218-45-2	0	-0.00300136	0	0.00300136	0	0	0	0.034737
708	DTXSID6024204	Metribuzin	21087-64-9	C21087649	21087-64-9	Metribuzin	0	0	0	0	0	0	0	0	0	0	21087-64-9	0	0	0	0	0	0	0	0
1464	DTXSID2032683	Mevinphos	7786-34-7	C7786347	7786-34-7	Mevinphos	0.030481	0.00152121	0	0	0.030481	0.00152121	0	0	0	0	7786-34-7	-0.0142564	0	0.0142564	0	0	0	0.0162247	0.00152121
250	DTXSID6032562	MGK-264	113-48-4	C113484	113-48-4	Octylbicycloheptenedicarboximide	0	0.119853	0	1	0	0.026353	0	0.0935	0	0	113-48-4	0	0.00150188	0	0.0919981	0	0	0	0.0278549
1641	DTXSID2020894	Michler's ketone	90-94-8	C90948	90-94-8	Michler's ketone	0.101641	0.0161032	1	0	0.101641	-0.0704968	0	0.0866	0	0	90-94-8	-0.00509841	-0.0247115	0.00509841	0.111311	0	1	0.0965431	-0.0952082
1561	DTXSID5023322	Mifepristone	84371-65-3	C84371653	84371-65-3	Mifepristone	0.0189449	0.999954	0	1	0.0176149	-0.210046	0.00133	1.21	0	1	84371-65-3	0.00133	0.25151	0	0.95849	0	1	0.0189449	0.041464
1782	DTXSID8034742	Milbemectin (mixture of 70% Milbemcin A4, 30% Milbemycin A3)	NOCAS_34742	CNOCAS34742	NOCAS_34742	Milbemectin (mixture of 70% Milbemcin A4, 30% Milbemycin A3)	0	0.273938	0	1	-0.00359	0.00393767	0.00359	0.27	0	1	NOCAS_34742	0.00130301	0.0440616	0.00228699	0.225938	0	1	-0.00228699	0.0479993
755	DTXSID7020895	Mirex	2385-85-5	C2385855	2385-85-5	Mirex	0	0	0	0	0	0	0	0	0	0	2385-85-5	0	0	0	0	0	0	0	0
1792	DTXSID5047328	MK-274	NOCAS_47328	CNOCAS47328	NOCAS_47328	MK-274	0	0.18366	0	1	0	0.0853597	0	0.0983	0	0	NOCAS_47328	0	0.0158155	0	0.0824845	0	0	0	0.101175
914	DTXSID4047331	MK-547	331623-06-4	C331623064	331623-06-4	MK-547	0	0	0	0	0	0	0	0	0	0	331623-06-4	0	0	0	0	0	0	0	0
898	DTXSID0047327	MK-578	313994-79-5	C313994795	313994-79-5	MK-578	0	0.0160681	0	0	0	0.0160681	0	0	0	0	313994-79-5	0	-0.00300566	0	0.00300566	0	0	0	0.0130624
1569	DTXSID4047335	MK-812	851916-42-2	C851916422	851916-42-2	MK-812	0	0	0	0	0	0	0	0	0	0	851916-42-2	0	0	0	0	0	0	0	0
1795	DTXSID9047334	MK-968	NOCAS_47334	CNOCAS47334	NOCAS_47334	MK-968	0	0.176322	0	1	0	0.0153219	0	0.161	0	1	NOCAS_47334	0	0.0271668	0	0.133833	0	1	0	0.0424887
727	DTXSID6024206	Molinate	2212-67-1	C2212671	2212-67-1	Molinate	0	0	0	0	0	0	0	0	0	0	2212-67-1	0	0	0	0	0	0	0	0
1394	DTXSID0044575	MON-4660	71526-07-3	C71526073	71526-07-3	MON-4660	0	0	0	0	0	0	0	0	0	0	71526-07-3	0	0	0	0	0	0	0	0
789	DTXSID9043938	Monobenzyl phthalate	2528-16-7	C2528167	2528-16-7	Monobenzyl phthalate	0	0	0	0	0	0	0	0	0	0	2528-16-7	0	0	0	0	0	0	0	0
436	DTXSID4040002	Monobutyl phthalate	131-70-4	C131704	131-70-4	Monobutyl phthalate	0	0	0	0	0	0	0	0	0	0	131-70-4	0	0	0	0	0	0	0	0
1373	DTXSID9034816	Monocrotophos	6923-22-4	C6923224	6923-22-4	Monocrotophos	0	0	0	0	0	0	0	0	0	0	6923-22-4	0	0	0	0	0	0	0	0
995	DTXSID9040001	Monomethyl phthalate	4376-18-5	C4376185	4376-18-5	Monomethyl phthalate	0	0	0	0	0	0	0	0	0	0	4376-18-5	0	0	0	0	0	0	0	0
1599	DTXSID0042167	Monopotassium phthalate	877-24-7	C877247	877-24-7	Monopotassium phthalate	0	0	0	0	0	0	0	0	0	0	877-24-7	0	0	0	0	0	0	0	0
1061	DTXSID0042169	Monotridecyl phosphate	5116-94-9	C5116949	5116-94-9	Monotridecyl phosphate	0.0897524	0.0311459	0	0	-0.0382476	-0.0174541	0.128	0.0486	1	0	5116-94-9	0.0172517	0.008691	0.110748	0.039909	1	0	-0.0209959	-0.0087631
568	DTXSID0020311	Monuron	150-68-5	C150685	150-68-5	Monuron	0	0	0	0	0	0	0	0	0	0	150-68-5	0	0	0	0	0	0	0	0
1318	DTXSID3040776	Morin hydrate	654055-01-3	C654055013	654055-01-3	Morin hydrate	0	0.0230376	0	0	0	0.0230376	0	0	0	0	654055-01-3	-0.000360155	-0.031059	0.000360155	0.031059	0	0	-0.000360155	-0.0080214
178	DTXSID2025688	Morpholine	110-91-8	C110918	110-91-8	Morpholine	0	0	0	0	0	0	0	0	0	0	110-91-8	0	0	0	0	0	0	0	0
130	DTXSID6026298	m-Xylene	108-38-3	C108383	108-38-3	m-Xylene	0	0	0	0	-0.000142	0	0.000142	0	0	0	108-38-3	0.000142	0	0	0	0	0	0	0
1613	DTXSID8024315	Myclobutanil	88671-89-0	C88671890	88671-89-0	Myclobutanil	0	0.0231552	0	0	0	0.0231552	0	0	0	0	88671-89-0	0	-0.00315752	0	0.00315752	0	0	0	0.0199976
365	DTXSID6025692	Myrcene	123-35-3	C123353	123-35-3	Myrcene	0	0	0	0	0	0	0	0	0	0	123-35-3	0	0	0	0	0	0	0	0
1009	DTXSID9041289	Myristyltrimethylammonium chlorideN,N,N-Trimethyltetradecan-1-aminium chloride	976753	C4574043	4574-04-03	Myristyltrimethylammonium chlorideN,N,N-Trimethyltetradecan-1-aminium chloride	0	0.344723	0	1	0	-0.0552767	0	0.4	0	1	4574-04-03	0	0.069043	0	0.330957	0	1	0	0.0137663
643	DTXSID8027793	N-(Cyclohexylthio)phthalimide	17796-82-6	C17796826	17796-82-6	N-(Cyclohexylthio)phthalimide	0.00568954	0.119297	0	1	-0.0111105	0.118331	0.0168	0.000966	0	0	17796-82-6	0.015364	-0.0488787	0.00143605	0.0498447	0	0	0.00425349	0.0694526
1779	DTXSID0021832	N,N,4-Trimethylaniline	99-97-8	C99978	99-97-8	N,N,4-Trimethylaniline	0	0	0	0	0	0	0	0	0	0	99-97-8	0	0	0	0	0	0	0	0
830	DTXSID1027920	N,N,N',N'-Tetrabutyl-1,6-hexanediamine	27090-63-7	C27090637	27090-63-7	N,N,N',N'-Tetrabutyl-1,6-hexanediamine	0	0	0	0	0	0	0	0	0	0	27090-63-7	0	0	0	0	0	0	0	0
40	DTXSID9026689	N,N,N',N'-Tetrakis(2-Hydroxypropyl)ethylenediamine	102-60-3	C102603	102-60-3	N,N,N',N'-Tetrakis(2-Hydroxypropyl)ethylenediamine	0	0	0	0	0	0	0	0	0	0	102-60-3	0	0	0	0	0	0	0	0
889	DTXSID1044643	N,N,N-Trimethyl(oxiran-2-yl)methanaminium chloride	3033-77-0	C3033770	3033-77-0	Glycidyl trimethylammonium chloride	0	0	0	0	0	0	0	0	0	0	3033-77-0	0	0	0	0	0	0	0	0
1164	DTXSID5044443	N,N-Dibutyl-N-methylbutan-1-aminium chloride	56375-79-2	C56375792	56375-79-2	N,N-Dibutyl-N-methylbutan-1-aminium chloride	0	0	0	0	0	0	0	0	0	0	56375-79-2	0	0	0	0	0	0	0	0
150	DTXSID8042187	N,N'-Dibutylthiourea	109-46-6	C109466	109-46-6	N,N'-Dibutylthiourea	0	0	0	0	0	0	0	0	0	0	109-46-6	0	0	0	0	0	0	0	0
1650	DTXSID8021800	N,N-Diethylaniline	91-66-7	C91667	91-66-7	N,N-Diethylaniline	0	0	0	0	0	0	0	0	0	0	91-66-7	0	0	0	0	0	0	0	0
7	DTXSID5021837	N,N-Diethylethanolamine	100-37-8	C100378	100-37-8	N,N-Diethylethanolamine	0	0	0	0	0	0	0	0	0	0	100-37-8	0	0	0	0	0	0	0	0
79	DTXSID8020466	N,N'-Diethylthiourea	105-55-5	C105555	105-55-5	N,N'-Diethylthiourea	0	0	0	0	0	0	0	0	0	0	105-55-5	0	0	0	0	0	0	0	0
978	DTXSID8042189	N,N-Diisopropylaniline	4107-98-6	C4107986	4107-98-6	N,N-Diisopropylaniline	0	0	0	0	0	0	0	0	0	0	4107-98-6	0	0	0	0	0	0	0	0
405	DTXSID5020499	N,N-Dimethylacetamide	127-19-5	C127195	127-19-5	N,N-Dimethylacetamide	0	0	0	0	0	0	0	0	0	0	127-19-5	0	0	0	0	0	0	0	0
695	DTXSID8027454	N,N-Dimethylacetoacetamide	2044-64-6	C2044646	2044-64-6	N,N-Dimethylacetoacetamide	0	0	0	0	0	0	0	0	0	0	2044-64-6	0	0	0	0	0	0	0	0
335	DTXSID2020507	N,N-Dimethylaniline	121-69-7	C121697	121-69-7	N,N-Dimethylaniline	0	0	0	0	0	0	0	0	0	0	121-69-7	0	0	0	0	0	0	0	0
806	DTXSID7042190	N,N-Dimethyldecylamine oxide	2605-79-0	C2605790	2605-79-0	N,N-Dimethyldecylamine oxide	0	0	0	0	0	0	0	0	0	0	2605-79-0	0	0	0	0	0	0	0	0
224	DTXSID1026906	N,N-Dimethyldodecan-1-amine	112-18-5	C112185	112-18-5	N,N-Dimethyldodecan-1-amine	0.00663457	0.011036	0	0	0.00663457	0.011036	0	0	0	0	112-18-5	-0.00754486	-0.0151102	0.00754486	0.0151102	0	0	-0.000910283	-0.0040742
208	DTXSID9027364	N,N-Dimethyloctanamide	1118-92-9	C1118929	1118-92-9	N,N-Dimethyloctanamide	0	0	0	0	0	0	0	0	0	0	1118-92-9	0	0	0	0	0	0	0	0
1411	DTXSID2036299	N,N-Dimethyloctylamine	7378-99-6	C7378996	7378-99-6	N,N-Dimethyloctylamine	0	0	0	0	0	0	0	0	0	0	7378-99-6	0	0	0	0	0	0	0	0
1115	DTXSID2042191	N,N'-Dimethylthiourea	534-13-4	C534134	534-13-4	N,N'-Dimethylthiourea	0	0	0	0	0	0	0	0	0	0	534-13-4	0	0	0	0	0	0	0	0
1690	DTXSID2041200	N,N'-Disalicylidene-1,2-diaminopropane	94-91-7	C94917	94-91-7	N,N'-Disalicylidene-1,2-diaminopropane	0	0	0	0	0	0	0	0	0	0	94-91-7	0	0	0	0	0	0	0	0
163	DTXSID8025595	N,N'-Methylenebisacrylamide	110-26-9	C110269	110-26-9	N,N'-Methylenebisacrylamide	0	0	0	0	0	0	0	0	0	0	110-26-9	0	0	0	0	0	0	0	0
638	DTXSID5027433	N-[3-(Trimethoxysilyl)propyl]ethane-1,2-diamine	1760-24-3	C1760243	1760-24-3	N-[3-(Trimethoxysilyl)propyl]ethane-1,2-diamine	0	0	0	0	0	0	0	0	0	0	1760-24-3	0	0	0	0	0	0	0	0
885	DTXSID1024209	Naled	300-76-5	C300765	300-76-5	Naled	0	0.0876388	0	0	0	0.0478388	0	0.0398	0	0	300-76-5	-0.00428461	0.00177264	0.00428461	0.0380274	0	0	-0.00428461	0.0496114
1643	DTXSID8020913	Naphthalene	91-20-3	C91203	91-20-3	Naphthalene	0	0	0	0	0	0	0	0	0	0	91-20-3	0	0	0	0	0	0	0	0
309	DTXSID5044788	Naphthalene-2-sulfonic acid	120-18-3	C120183	120-18-3	Naphthalene-2-sulfonic acid	0	0	0	0	0	0	0	0	0	0	120-18-3	0	0	0	0	0	0	0	0
575	DTXSID5024211	Napropamide	15299-99-7	C15299997	15299-99-7	Napropamide	0	0.315286	0	1	0	0.00128582	0	0.314	0	1	15299-99-7	0	0.0401099	0	0.27389	0	1	0	0.0413958
333	DTXSID7032630	N-Benzyladenine	1214-39-7	C1214397	1214-39-7	N-Benzyladenine	0	0.00217368	0	0	0	0.00217368	0	0	0	0	1214-39-7	0	-0.0031196	0	0.0031196	0	0	0	-0.000945925
946	DTXSID7027540	N-Butylbenzenesulfonamide	3622-84-2	C3622842	3622-84-2	N-Butylbenzenesulfonamide	0	0	0	0	0	0	0	0	0	0	3622-84-2	0	0	0	0	0	0	0	0
666	DTXSID7042198	N-Butyl-p-toluenesulfonamide	1907-65-9	C1907659	1907-65-9	N-Butyl-p-toluenesulfonamide	0	0	0	0	0	0	0	0	0	0	1907-65-9	0	0	0	0	0	0	0	0
1739	DTXSID7042011	N-Dodecanoyl-N-methylglycine	97-78-9	C97789	97-78-9	N-Dodecanoyl-N-methylglycine	6.39476e-05	0	0	0	6.39476e-05	0	0	0	0	0	97-78-9	0	0	0	0	0	0	6.39476e-05	0
997	DTXSID7047358	Nelivaptan	439687-69-1	C439687691	439687-69-1	Nelivaptan	0.00288203	0.124097	0	1	-0.020118	0.0575967	0.023	0.0665	0	0	439687-69-1	-0.0167349	-0.0195555	0.0397349	0.0860555	0	0	-0.0368528	0.0380413
826	DTXSID7027916	Neodecanoic acid	26896-20-8	C26896208	26896-20-8	Neodecanoic acid	0	0	0	0	0	0	0	0	0	0	26896-20-8	0	0	0	0	0	0	0	0
1398	DTXSID3022247	Nerolidol	7212-44-4	C7212444	7212-44-4	Nerolidol	0	0.03293	0	0	0	0.03293	0	0	0	0	7212-44-4	0	0	0	0	0	0	0	0.03293
38	DTXSID4021848	N-Ethyl-3-methylaniline	102-27-2	C102272	102-27-2	N-Ethyl-3-methylaniline	0	0	0	0	0	0	0	0	0	0	102-27-2	0	0	0	0	0	0	0	0
57	DTXSID1025271	N-Ethylaniline	103-69-5	C103695	103-69-5	N-Ethylaniline	0	0	0	0	0	0	0	0	0	0	103-69-5	0	0	0	0	0	0	0	0
1755	DTXSID2020929	Niacinamide	98-92-0	C98920	98-92-0	Niacinamide	0	0	0	0	0	0	0	0	0	0	98-92-0	0	0	0	0	0	0	0	0
1053	DTXSID7040362	Niclosamide	50-65-7	C50657	50-65-7	Niclosamide	0	0.149894	0	1	0	0.149894	0	0	0	0	50-65-7	0	-0.0487692	0	0.0487692	0	0	0	0.101125
213	DTXSID6034764	Nicosulfuron	111991-09-4	C111991094	111991-09-4	Nicosulfuron	0	0	0	0	0	0	0	0	0	0	111991-09-4	0	0	0	0	0	0	0	0
1129	DTXSID1020930	Nicotine	54-11-5	C54115	54-11-5	Nicotine	0	0	0	0	0	0	0	0	0	0	54-11-5	0	0	0	0	0	0	0	0
1230	DTXSID1020932	Nicotinic acid	59-67-6	C59676	59-67-6	Nicotinic acid	0	0	0	0	0	0	0	0	0	0	59-67-6	0	0	0	0	0	0	0	0
1297	DTXSID3034165	Nilutamide	63612-50-0	C63612500	63612-50-0	Nilutamide	0	0.711182	0	1	0	-0.134818	0	0.846	0	1	63612-50-0	0	0.156455	0	0.689545	0	1	0	0.0216369
673	DTXSID0024216	Nitrapyrin	1929-82-4	C1929824	1929-82-4	Nitrapyrin	0	0	0	0	0	0	0	0	0	0	1929-82-4	0	0	0	0	0	0	0	0
494	DTXSID6020939	Nitrilotriacetic acid	139-13-9	C139139	139-13-9	Nitrilotriacetic acid	0	0	0	0	0	0	0	0	0	0	139-13-9	0	0	0	0	0	0	0	0
1757	DTXSID3020964	Nitrobenzene	98-95-3	C98953	98-95-3	Nitrobenzene	0.00283878	0	0	0	0.00283878	0	0	0	0	0	98-95-3	0	0	0	0	0	0	0.00283878	0
1490	DTXSID8020969	Nitroethane	79-24-3	C79243	79-24-3	Nitroethane	0.0751622	0	0	0	0.0751622	0	0	0	0	0	79-24-3	0	0	0	0	0	0	0.0751622	0
653	DTXSID7020970	Nitrofen	1836-75-5	C1836755	1836-75-5	Nitrofen	0	0.21251	0	1	0	0.0825099	0	0.13	0	1	1836-75-5	0	0.0211018	0	0.108898	0	1	0	0.103612
1337	DTXSID7020972	Nitrofurantoin	67-20-9	C67209	67-20-9	Nitrofurantoin	0.00621841	0.0699136	0	0	0.00621841	0.0699136	0	0	0	0	67-20-9	0	-0.0071538	0	0.0071538	0	0	0.00621841	0.0627599
1233	DTXSID5020944	Nitrofurazone	59-87-0	C59870	59-87-0	Nitrofurazone	0.025658	0	0	0	0.025658	0	0	0	0	0	59-87-0	0	-0.00697057	0	0.00697057	0	0	0.025658	-0.00697057
1590	DTXSID6020856	N-Methyl-2-pyrrolidone	872-50-4	C872504	872-50-4	N-Methyl-2-pyrrolidone	0	0	0	0	0	0	0	0	0	0	872-50-4	0	0	0	0	0	0	0	0
1488	DTXSID0047167	N-Methylacetamide	79-16-3	C79163	79-16-3	N-Methylacetamide	0.0259026	0	0	0	0.0259026	0	0	0	0	0	79-16-3	-0.0319663	0	0.0319663	0	0	0	-0.00606368	0
1002	DTXSID9042209	N-Methyldioctylamine	4455-26-9	C4455269	4455-26-9	N-Methyldioctylamine	0	0	0	0	0	0	0	0	0	0	4455-26-9	0	0	0	0	0	0	0	0
1322	DTXSID7044390	N-Methylhydrazinecarbothioamide	6610-29-3	C6610293	6610-29-3	N-Methylhydrazinecarbothioamide	0	0	0	0	0	0	0	0	0	0	6610-29-3	0	0	0	0	0	0	0	0
1139	DTXSID5027198	N-Methylphthalimide	550-44-7	C550447	550-44-7	N-Methylphthalimide	0	0	0	0	0	0	0	0	0	0	550-44-7	0	0	0	0	0	0	0	0
1653	DTXSID2021026	N-Nitrosodibutylamine	924-16-3	C924163	924-16-3	N-Nitrosodibutylamine	0	0	0	0	0	0	0	0	0	0	924-16-3	0	0	0	0	0	0	0	0
1140	DTXSID2021028	N-Nitrosodiethylamine	55-18-5	C55185	55-18-5	N-Nitrosodiethylamine	0	0	0	0	0	0	0	0	0	0	55-18-5	0	0	0	0	0	0	0	0
1280	DTXSID7021029	N-Nitrosodimethylamine	62-75-9	C62759	62-75-9	N-Nitrosodimethylamine	0	0	0	0	0	0	0	0	0	0	62-75-9	0	0	0	0	0	0	0	0
1579	DTXSID6021030	N-Nitrosodiphenylamine	86-30-6	C86306	86-30-6	N-Nitrosodiphenylamine	0	0.0131326	0	0	0	0.0131326	0	0	0	0	86-30-6	0	0	0	0	0	0	0	0.0131326
1268	DTXSID6021032	N-Nitrosodipropylamine	621-64-7	C621647	621-64-7	N-Nitrosodipropylamine	0	0	0	0	0	0	0	0	0	0	621-64-7	0	0	0	0	0	0	0	0
1359	DTXSID4021006	N-Nitroso-N-methylurea	684-93-5	C684935	684-93-5	N-Nitroso-N-methylurea	0	0	0	0	0	0	0	0	0	0	684-93-5	0	0	0	0	0	0	0	0
1662	DTXSID8021062	N-Nitrosopyrrolidine	930-55-2	C930552	930-55-2	N-Nitrosopyrrolidine	0.0142365	0	0	0	0.0142365	0	0	0	0	0	930-55-2	-0.0177946	0	0.0177946	0	0	0	-0.00355808	0
824	DTXSID4036435	N-Octyl-2-pyrrolidone	2687-94-7	C2687947	2687-94-7	1-Octyl-2-pyrrolidone	0	0	0	0	0	0	0	0	0	0	2687-94-7	0	0	0	0	0	0	0	0
378	DTXSID9021639	Nonanal	124-19-6	C124196	124-19-6	Nonanal	0	0	0	0	0	0	0	0	0	0	124-19-6	0	0	0	0	0	0	0	0
205	DTXSID9025796	Nonane	111-84-2	C111842	111-84-2	Nonane	0	0	0	0	0	0	0	0	0	0	111-84-2	0	0	0	0	0	0	0	0
372	DTXSID8021640	Nonanedioic acid	123-99-9	C123999	123-99-9	Nonanedioic acid	0	0	0	0	0	0	0	0	0	0	123-99-9	0	0	0	0	0	0	0	0
219	DTXSID3021641	Nonanoic acid	112-05-0	C112050	112-05-0	Nonanoic acid	0	0	0	0	0	0	0	0	0	0	112-05-0	0	0	0	0	0	0	0	0
1040	DTXSID5022437	Nordihydroguaiaretic acid	500-38-9	C500389	500-38-9	Nordihydroguaiaretic acid	0	0.208408	0	1	-0.00012	-0.00959188	0.00012	0.218	0	1	500-38-9	0.00012	0.0366401	0	0.18136	0	1	0	0.0270483
1353	DTXSID9023380	Norethindrone	68-22-4	C68224	68-22-4	Norethindrone	1.26131	0	1	0	-0.258692	0	1.52	0	1	0	68-22-4	0.222868	0	1.29713	0	1	0	-0.0358243	0
838	DTXSID8024234	Norflurazon	27314-13-2	C27314132	27314-13-2	Norflurazon	0	0	0	0	0	0	0	0	0	0	27314-13-2	0	0	0	0	0	0	0	0
1497	DTXSID3036496	Norgestrel	797-63-7	C797637	797-63-7	Levonorgestrel	1.25917	0	1	0	-0.220831	0	1.48	0	1	0	797-63-7	0.192251	0	1.28775	0	1	0	-0.02858	0
269	DTXSID5034773	Novaluron	116714-46-6	C116714466	116714-46-6	Novaluron	0	0	0	0	0	0	0	0	0	0	116714-46-6	0	0	0	0	0	0	0	0
26	DTXSID7025895	N-Phenyl-1,4-benzenediamine	101-54-2	C101542	101-54-2	N-Phenyl-1,4-benzenediamine	0	0.0617433	0	0	0	0.0617433	0	0	0	0	101-54-2	0	-0.00995959	0	0.00995959	0	0	0	0.0517837
1636	DTXSID2025892	N-Phenyl-1-naphthylamine	90-30-2	C90302	90-30-2	N-Phenyl-1-naphthylamine	0	0.0802278	0	0	0	0.0540278	0	0.0262	0	0	90-30-2	0	-0.00303507	0	0.0292351	0	0	0	0.0509928
1606	DTXSID2021440	N-Vinyl-2-pyrrolidone	88-12-0	C88120	88-12-0	N-Vinyl-2-pyrrolidone	0	0	0	0	0	0	0	0	0	0	88-12-0	0	0	0	0	0	0	0	0
1106	DTXSID9020372	o,p'-DDD	53-19-0	C53190	53-19-0	o,p'-DDD	0	0.129424	0	1	0	0.0449242	0	0.0845	0	0	53-19-0	0	-0.0128082	0	0.0973082	0	0	0	0.032116
1483	DTXSID6022345	o,p'-DDT	789-02-6	C789026	789-02-6	o,p'-DDT	0	0.149502	0	1	0	-0.00249817	0	0.152	0	1	789-02-6	0	0.0640976	0	0.0879024	0	0	0	0.0615994
1698	DTXSID8021808	o-Cresol	95-48-7	C95487	95-48-7	o-Cresol	0	0	0	0	0	0	0	0	0	0	95-48-7	0	0	0	0	0	0	0	0
654	DTXSID9027441	Octabenzone	1843-05-6	C1843056	1843-05-6	Octabenzone	0.00381675	0.00653754	0	0	0.00381675	0.00653754	0	0	0	0	1843-05-6	0	0	0	0	0	0	0.00381675	0.00653754
1175	DTXSID8021642	Octadecanoic acid	57-11-4	C57114	57-11-4	Octadecanoic acid	0	0	0	0	0	0	0	0	0	0	57-11-4	0	0	0	0	0	0	0	0
215	DTXSID6047103	Octadecyl sulfate sodium salt	1120-04-3	C1120043	1120-04-3	Octadecyl sulfate sodium salt	0	0.0256425	0	0	0	0.0256425	0	0	0	0	1120-04-3	0	0	0	0	0	0	0	0.0256425
1156	DTXSID7027205	Octamethylcyclotetrasiloxane	556-67-2	C556672	556-67-2	Octamethylcyclotetrasiloxane	0	0	0	0	0	0	0	0	0	0	556-67-2	0	0	0	0	0	0	0	0
117	DTXSID9040710	Octamethyltrisiloxane	107-51-7	C107517	107-51-7	Octamethyltrisiloxane	0	0	0	0	0	0	0	0	0	0	107-51-7	0	0	0	0	0	0	0	0
376	DTXSID3021643	Octanal	124-13-0	C124130	124-13-0	Octanal	0	0	0	0	0	0	0	0	0	0	124-13-0	0	0	0	0	0	0	0	0
374	DTXSID3021645	Octanoic acid	124-07-2	C124072	124-07-2	Octanoic acid	0	0	0	0	0	0	0	0	0	0	124-07-2	0	0	0	0	0	0	0	0
819	DTXSID1025805	Octhilinone	26530-20-1	C26530201	26530-20-1	Octhilinone	0	0.33005	0	1	0	0.13705	0	0.193	0	1	26530-20-1	0	-0.0756388	0	0.268639	0	1	0	0.0614112
900	DTXSID9027522	Octrizole	3147-75-9	C3147759	3147-75-9	Octrizole	0	0	0	0	0	0	0	0	0	0	3147-75-9	0	0	0	0	0	0	0	0
223	DTXSID8044202	Octyl acetate	112-14-1	C112141	112-14-1	Octyl acetate	0	0	0	0	0	0	0	0	0	0	112-14-1	0	0	0	0	0	0	0	0
882	DTXSID6042234	Octyl beta-D-glucopyranoside	29836-26-8	C29836268	29836-26-8	Octyl beta-D-glucopyranoside	0	0	0	0	0	0	0	0	0	0	29836-26-8	0	0	0	0	0	0	0	0
291	DTXSID1047497	Octyl decyl phthalate	119-07-3	C119073	119-07-3	Octyl decyl phthalate	0	0	0	0	0	0	0	0	0	0	119-07-3	0	0	0	0	0	0	0	0
54	DTXSID4040713	Octyl gallate	1034-01-1	C1034011	1034-01-1	Octyl gallate	0	0.336197	0	1	0	-0.0328027	0	0.369	0	1	1034-01-1	0	0.0571625	0	0.311838	0	1	0	0.0243598
339	DTXSID0047957	Octylparaben	1219-38-1	C1219381	1219-38-1	Octylparaben	0	0.124121	0	1	0	0.124121	0	0	0	0	1219-38-1	0	-0.0471005	0	0.0471005	0	0	0	0.0770204
246	DTXSID1025809	Oleic acid	112-80-1	C112801	112-80-1	Oleic acid	0	0	0	0	0	0	0	0	0	0	112-80-1	0	0	0	0	0	0	0	0
162	DTXSID5042243	Oleyl sarcosine	110-25-8	C110258	110-25-8	Oleyl sarcosine	0	0.0498521	0	0	-6.02e-05	0.0497461	6.02e-05	0.000106	0	0	110-25-8	-0.00687933	-0.0137785	0.00693953	0.0138845	0	0	-0.00693953	0.0359676
678	DTXSID3024239	Oxadiazon	19666-30-9	C19666309	19666-30-9	Oxadiazon	0	0.0674111	0	0	0	0.0302111	0	0.0372	0	0	19666-30-9	0	-0.0129768	0	0.0501768	0	0	0	0.0172343
541	DTXSID0025816	Oxalic acid	144-62-7	C144627	144-62-7	Oxalic acid	0	0	0	0	0	0	0	0	0	0	144-62-7	0	0	0	0	0	0	0	0
745	DTXSID6021086	Oxamyl	23135-22-0	C23135220	23135-22-0	Oxamyl	0	0	0	0	0	0	0	0	0	0	23135-22-0	0	0	0	0	0	0	0	0
1244	DTXSID1021087	Oxazepam	604-75-1	C604751	604-75-1	Oxazepam	0.0139065	0.313392	0	1	-0.147094	0.223792	0.161	0.0896	1	0	604-75-1	0.0883078	-0.128052	0.0726922	0.217652	0	1	-0.0587858	0.0957402
989	DTXSID7024241	Oxyfluorfen	42874-03-3	C42874033	42874-03-3	Oxyfluorfen	0	0.0873749	0	0	0	0.0873749	0	0	0	0	42874-03-3	0	-0.0141343	0	0.0141343	0	0	0	0.0732406
1496	DTXSID1034260	Oxytetracycline	79-57-2	C79572	79-57-2	Oxytetracycline	0	0	0	0	0	0	0	0	0	0	79-57-2	0	0	0	0	0	0	0	0
1260	DTXSID4023412	Oxytetracycline dihydrate	6153-64-6	C6153646	6153-64-6	Oxytetracycline dihydrate	0.0375202	0	0	0	0.0375202	-5.16e-05	0	5.16e-05	0	0	6153-64-6	-0.00722202	-0.014256	0.00722202	0.0143076	0	0	0.0302982	-0.0143076
696	DTXSID5021097	Oxytetracycline hydrochloride	2058-46-0	C2058460	2058-46-0	Oxytetracycline hydrochloride	0	0.0042269	0	0	0	0.0042269	0	0	0	0	2058-46-0	0	-0.00575837	0	0.00575837	0	0	0	-0.00153148
1405	DTXSID4020373	p,p'-DDD	72-54-8	C72548	72-54-8	p,p'-DDD	0	0.111938	0	1	0	0.0146384	0	0.0973	0	0	72-54-8	0	0.0156975	0	0.0816025	0	0	0	0.0303359
1406	DTXSID9020374	p,p'-DDE	72-55-9	C72559	72-55-9	p,p'-DDE	0	0.251716	0	1	0	0.000715933	0	0.251	0	1	72-55-9	0	0.0251856	0	0.225814	0	1	0	0.0259016
1047	DTXSID4020375	p,p'-DDT	50-29-3	C50293	50-29-3	Dichlorodiphenyltrichloroethane	0	0.116577	0	1	0	0.0523769	0	0.0642	0	0	50-29-3	0	0.000352751	0	0.0638472	0	0	0	0.0527297
1439	DTXSID2024242	Paclobutrazol	76738-62-0	C76738620	76738-62-0	Paclobutrazol	0	0.0298018	0	0	0	0.0298018	0	0	0	0	76738-62-0	0	-0.0406213	0	0.0406213	0	0	0	-0.0108195
896	DTXSID6024046	Paraoxon	311-45-5	C311455	311-45-5	Paraoxon	0	0	0	0	0	0	0	0	0	0	311-45-5	0	0	0	0	0	0	0	0
1165	DTXSID7021100	Parathion	56-38-2	C56382	56-38-2	Parathion	0	0.166812	0	1	0	0.0208121	0	0.146	0	1	56-38-2	0	0.0197206	0	0.126279	0	1	0	0.0405326
27	DTXSID8023927	p-Bromodiphenyl ether	101-55-3	C101553	101-55-3	p-Bromodiphenyl ether	0	0	0	0	0	0	0	0	0	0	101-55-3	0	0	0	0	0	0	0	0
94	DTXSID7021869	p-Cresol	106-44-5	C106445	106-44-5	p-Cresol	0	0	0	0	0	0	0	0	0	0	106-44-5	0	0	0	0	0	0	0	0
1775	DTXSID3026645	p-Cymene	99-87-6	C99876	99-87-6	p-Cymene	0	0	0	0	0	0	0	0	0	0	99-87-6	0	0	0	0	0	0	0	0
1788	DTXSID0047292	PD 0200347	NOCAS_47292	CNOCAS47292	NOCAS_47292	PD 0200347	0	0	0	0	0	0	0	0	0	0	NOCAS_47292	0	0	0	0	0	0	0	0
1343	DTXSID7047271	PD 0343701	676116-04-4	C676116044	676116-04-4	PD 0343701	0	0.200386	0	1	0	-0.0426144	0	0.243	0	1	676116-04-4	0	0.039745	0	0.203255	0	1	0	-0.0028694
1041	DTXSID2047307	PD-0333941	501027-49-2	C501027492	501027-49-2	PD-0333941	0	0.00133661	0	0	0	0.00133661	0	0	0	0	501027-49-2	0	-0.00163531	0	0.00163531	0	0	0	-0.000298706
194	DTXSID8021199	Pebulate	1114-71-2	C1114712	1114-71-2	Pebulate	0	0	0	0	0	0	0	0	0	0	1114-71-2	0	0	0	0	0	0	0	0
974	DTXSID7024245	Pendimethalin	40487-42-1	C40487421	40487-42-1	Pendimethalin	0	0.11993	0	1	0	0.0378295	0	0.0821	0	0	40487-42-1	0	0.0198158	0	0.0622842	0	0	0	0.0576454
722	DTXSID0034803	Penoxsulam	219714-96-2	C219714962	219714-96-2	Penoxsulam	0	0	0	0	0	0	0	0	0	0	219714-96-2	0	0	0	0	0	0	0	0
652	DTXSID2021103	Pentachloroanisole	1825-21-4	C1825214	1825-21-4	Pentachloroanisole	0	0	0	0	0	0	0	0	0	0	1825-21-4	0	0	0	0	0	0	0	0
1544	DTXSID2021105	Pentachloronitrobenzene	82-68-8	C82688	82-68-8	Pentachloronitrobenzene	0	0.0515624	0	0	0	0.0515624	0	0	0	0	82-68-8	0	-0.00356711	0	0.00356711	0	0	0	0.0479953
1602	DTXSID7021106	Pentachlorophenol	87-86-5	C87865	87-86-5	Pentachlorophenol	0	0.00736743	0	0	0	0.00736743	0	0	0	0	87-86-5	0	-0.00986077	0	0.00986077	0	0	0	-0.00249335
721	DTXSID2022179	Pentachloropyridine	2176-62-7	C2176627	2176-62-7	Pentachloropyridine	0	0.0159355	0	0	0	0.0159355	0	0	0	0	2176-62-7	0	-0.021256	0	0.021256	0	0	0	-0.00532047
262	DTXSID2026943	Pentaerythritol	115-77-5	C115775	115-77-5	Pentaerythritol	0	0	0	0	0	0	0	0	0	0	115-77-5	0	0	0	0	0	0	0	0
1470	DTXSID2023430	Pentaerythritol tetranitrate	78-11-5	C78115	78-11-5	Pentaerythritol tetranitrate	0	0	0	0	0	0	0	0	0	0	78-11-5	0	0	0	0	0	0	0	0
509	DTXSID5023796	Pentamidine isethionate	140-64-7	C140647	140-64-7	Pentamidine isethionate	0	0.00748107	0	0	0	0.00748107	0	0	0	0	140-64-7	0	-0.0104819	0	0.0104819	0	0	0	-0.00300086
170	DTXSID7021653	Pentanal	110-62-3	C110623	110-62-3	Pentanal	0	0	0	0	0	0	0	0	0	0	110-62-3	0	0	0	0	0	0	0	0
1324	DTXSID5047538	Pentane-1,5-diyl dibenzoate	6624-73-3	C6624733	6624-73-3	Pentane-1,5-diyl dibenzoate	0	0	0	0	0	0	0	0	0	0	6624-73-3	0	0	0	0	0	0	0	0
151	DTXSID7021655	Pentanoic acid	109-52-4	C109524	109-52-4	Pentanoic acid	0	0	0	0	0	0	0	0	0	0	109-52-4	0	0	0	0	0	0	0	0
1283	DTXSID1027263	Pentyl acetate	628-63-7	C628637	628-63-7	Pentyl acetate	0	0	0	0	0	0	0	0	0	0	628-63-7	0	0	0	0	0	0	0	0
1125	DTXSID4041604	Pentyl butyrate	540-18-1	C540181	540-18-1	Pentyl butyrate	0	0	0	0	0	0	0	0	0	0	540-18-1	0	0	0	0	0	0	0	0
345	DTXSID8029157	Pentylcinnamaldehyde	122-40-7	C122407	122-40-7	2-(Phenylmethylene)-heptanal	0	0	0	0	0	0	0	0	0	0	122-40-7	0	0	0	0	0	0	0	0
1508	DTXSID6021113	Peppermint oil	8006-90-4	C8006904	8006-90-4	Peppermint oil	0	0	0	0	0	0	0	0	0	0	8006-90-4	0	0	0	0	0	0	0	0
958	DTXSID1037303	Perfluoroheptanoic acid	375-85-9	C375859	375-85-9	Perfluoroheptanoic acid	0	0	0	0	0	0	0	0	0	0	375-85-9	0	0	0	0	0	0	0	0
697	DTXSID8047553	Perfluoroundecanoic acid	2058-94-8	C2058948	2058-94-8	Perfluoroundecanoic acid	0	0	0	0	0	0	0	0	0	0	2058-94-8	0	0	0	0	0	0	0	0
1094	DTXSID8022292	Permethrin	52645-53-1	C52645531	52645-53-1	Permethrin	0.011596	0	0	0	0.011596	0	0	0	0	0	52645-53-1	-0.014725	0	0.014725	0	0	0	-0.00312908	0
873	DTXSID3037707	PFBS-K	29420-49-3	C29420493	29420-49-3	Potassium perfluorobutanesulfonate	0	0	0	0	0	0	0	0	0	0	29420-49-3	0	0	0	0	0	0	0	0
921	DTXSID3031860	PFDA	335-76-2	C335762	335-76-2	Perfluorodecanoic acid	0.00704569	0.00180451	0	0	0.00704569	0.00180451	0	0	0	0	335-76-2	-0.00863499	-0.00246901	0.00863499	0.00246901	0	0	-0.0015893	-0.000664499
966	DTXSID3037709	PFHS-K	3871-99-6	C3871996	3871-99-6	Potassium perfluorohexanesulfonate	0	0	0	0	0	0	0	0	0	0	3871-99-6	0	0	0	0	0	0	0	0
894	DTXSID3031862	PFHxA	307-24-4	C307244	307-24-4	Perfluorohexanoic acid	0	0	0	0	0	0	0	0	0	0	307-24-4	0	0	0	0	0	0	0	0
959	DTXSID8031863	PFNA	375-95-1	C375951	375-95-1	Perfluorononanoic acid	0	0.0208343	0	0	0	0.0208343	0	0	0	0	375-95-1	0	-0.031505	0	0.031505	0	0	0	-0.0106708
963	DTXSID8037708	PFOA, ammonium salt	3825-26-1	C3825261	3825-26-1	Ammonium perfluorooctanoate	0	0.0264293	0	0	0	0.0264293	0	0	0	0	3825-26-1	0	-0.0352353	0	0.0352353	0	0	0	-0.00880601
640	DTXSID3031864	PFOS	1763-23-1	C1763231	1763-23-1	Perfluorooctanesulfonic acid	0.000251714	0.000256964	0	0	0.000182614	6.29644e-05	6.91e-05	0.000194	0	0	1763-23-1	6.91e-05	5.03025e-05	0	0.000143697	0	0	0.000251714	0.000113267
846	DTXSID8037706	PFOS-K	2795-39-3	C2795393	2795-39-3	Potassium perfluorooctanesulfonate	0.0111483	0	0	0	0.0110523	-0.000204	9.6e-05	0.000204	0	0	2795-39-3	-0.0147617	0.000204	0.0148577	0	0	0	-0.00370946	0
1022	DTXSID6047284	PHA-00543613	478149-53-0	C478149530	478149-53-0	PHA-00543613	0	0	0	0	0	0	0	0	0	0	478149-53-0	0	0	0	0	0	0	0	0
1098	DTXSID1047285	PHA-00568487	527680-56-4	C527680564	527680-56-4	PHA-00568487	0	0	0	0	0	0	0	0	0	0	527680-56-4	0	0	0	0	0	0	0	0
560	DTXSID9047259	PharmaGSID_47259	149062-75-9	C149062759	149062-75-9	1,3-dichloro-6,7,8,9,10,12-hexahydroazepino[2,1-b]quinazoline hydrochloride (1:1)	0.0597913	0.0261435	0	0	0.0596123	0.0261435	0.000179	0	0	0	149062-75-9	-0.051298	-0.000423696	0.051477	0.000423696	0	0	0.00831425	0.0257198
642	DTXSID3047261	PharmaGSID_47261	177785-47-6	C177785476	177785-47-6	(2S,3S)-3-Methyl-2-(3-oxo-1,2-benzothiazol-2(3H)-yl)pentanoic acid	0.000918587	0	0	0	0.000918587	0	0	0	0	0	177785-47-6	-0.000999999	0	0.000999999	0	0	0	-8.14119e-05	0
935	DTXSID3047263	PharmaGSID_47263	349495-42-7	C349495427	349495-42-7	PharmaGSID_47263	0	0	0	0	0	-0.00014	0	0.00014	0	0	349495-42-7	0	0.00014	0	0	0	0	0	0
1793	DTXSID9047330	PharmaGSID_47330	NOCAS_47330	CNOCAS47330	NOCAS_47330	PharmaGSID_47330	0	0.0281436	0	0	0	-0.00745638	0	0.0356	0	0	NOCAS_47330	0	-0.0019274	0	0.0375274	0	0	0	-0.00938378
1794	DTXSID4047333	PharmaGSID_47333	NOCAS_47333	CNOCAS47333	NOCAS_47333	PharmaGSID_47333	0.148291	0.0515863	1	0	0.148291	0.0508673	0	0.000719	0	0	NOCAS_47333	-0.152882	-0.0153184	0.152882	0.0160374	1	0	-0.00459034	0.0355489
86	DTXSID4047337	PharmaGSID_47337	1061517-62-1	C1061517621	1061517-62-1	PharmaGSID_47337	0.0170331	0.0871714	0	0	-0.00386687	0.0447714	0.0209	0.0424	0	0	1061517-62-1	-0.0158019	-0.0315677	0.0367019	0.0739677	0	0	-0.0196688	0.0132037
1810	DTXSID1048172	PharmaGSID_48172	NOCAS_48172	CNOCAS48172	NOCAS_48172	PharmaGSID_48172	0	0.0639622	0	0	0	0.0371622	0	0.0268	0	0	NOCAS_48172	0	-0.00040621	0	0.0272062	0	0	0	0.036756
1812	DTXSID0048505	PharmaGSID_48505	NOCAS_48505	CNOCAS48505	NOCAS_48505	PharmaGSID_48505	0	0.095909	0	0	0	-0.049091	0	0.145	0	1	NOCAS_48505	0	0.0120344	0	0.132966	0	1	0	-0.0370566
1217	DTXSID5048506	PharmaGSID_48506	588941-45-1	C588941451	588941-45-1	PharmaGSID_48506	0	0.127063	0	1	0	-0.0499374	0	0.177	0	1	588941-45-1	0	0.00927154	0	0.167728	0	1	0	-0.0406659
1813	DTXSID0048507	PharmaGSID_48507	NOCAS_48507	CNOCAS48507	NOCAS_48507	PharmaGSID_48507	0.000403554	0.00472175	0	0	0.000403554	0.00472175	0	0	0	0	NOCAS_48507	0	-0.0068059	0	0.0068059	0	0	0.000403554	-0.00208415
1814	DTXSID0048509	PharmaGSID_48509	NOCAS_48509	CNOCAS48509	NOCAS_48509	PharmaGSID_48509	0	0.00117283	0	0	0	0.00117283	0	0	0	0	NOCAS_48509	0	0	0	0	0	0	0	0.00117283
1011	DTXSID9048510	PharmaGSID_48510	460081-99-6	C460081996	460081-99-6	PharmaGSID_48510	0.00863324	0.236709	0	1	0.00426324	-0.0342915	0.00437	0.271	0	1	460081-99-6	0.000777273	0.0414416	0.00359273	0.229558	0	1	0.00504051	0.00715012
87	DTXSID4048511	PharmaGSID_48511	1062243-51-9	C1062243519	1062243-51-9	PharmaGSID_48511	0.000216893	0.168276	0	1	0.000216893	0.068276	0	0.1	0	1	1062243-51-9	0	-0.0190776	0	0.119078	0	1	0.000216893	0.0491984
1540	DTXSID4048513	PharmaGSID_48513	825643-57-0	C825643570	825643-57-0	PharmaGSID_48513	0	0.217773	0	1	0	-0.0832273	0	0.301	0	1	825643-57-0	0	0.0611414	0	0.239859	0	1	0	-0.0220859
1815	DTXSID9048514	PharmaGSID_48514	NOCAS_48514	CNOCAS48514	NOCAS_48514	PharmaGSID_48514	0	0	0	0	0	0	0	0	0	0	NOCAS_48514	0	0	0	0	0	0	0	0
1816	DTXSID9048516	PharmaGSID_48516	NOCAS_48516	CNOCAS48516	NOCAS_48516	PharmaGSID_48516	0.00414724	0	0	0	0.00414724	0	0	0	0	0	NOCAS_48516	-0.00559999	0	0.00559999	0	0	0	-0.00145275	0
1817	DTXSID9048518	PharmaGSID_48518	NOCAS_48518	CNOCAS48518	NOCAS_48518	PharmaGSID_48518	0.0827005	0	0	0	0.0827005	0	0	0	0	0	NOCAS_48518	-0.0105757	0	0.0105757	0	0	0	0.0721248	0
1365	DTXSID4048519	PharmaGSID_48519	686756-87-6	C686756876	686756-87-6	PharmaGSID_48519	0.0434014	0.174535	0	1	0.0434014	-0.139465	0	0.314	0	1	686756-87-6	-0.012832	0.0502624	0.012832	0.263738	0	1	0.0305695	-0.0892029
294	DTXSID8048521	PharmaGSID_48521	1191914-21-2	C1191914212	1191914-21-2	PharmaGSID_48521	0.000237084	0	0	0	0.000237084	0	0	0	0	0	1191914-21-2	0	0	0	0	0	0	0.000237084	0
1568	DTXSID6024254	Phenanthrene	85-01-8	C85018	85-01-8	Phenanthrene	0	0.053966	0	0	0	0.053966	0	0	0	0	85-01-8	-0.00267389	-0.0120325	0.00267389	0.0120325	0	0	-0.00267389	0.0419335
482	DTXSID1024255	Phenmedipham	13684-63-4	C13684634	13684-63-4	Phenmedipham	0	0	0	0	0	0	0	0	0	0	13684-63-4	0	0	0	0	0	0	0	0
1179	DTXSID0021123	Phenobarbital sodium	57-30-7	C57307	57-30-7	Phenobarbital sodium	0	0	0	0	0	0	0	0	0	0	57-30-7	0	0	0	0	0	0	0	0
145	DTXSID5021124	Phenol	108-95-2	C108952	108-95-2	Phenol	0	0	0	0	0	0	0	0	0	0	108-95-2	0	0	0	0	0	0	0	0
537	DTXSID8022408	Phenol red	143-74-8	C143748	143-74-8	Phenol red	0	0	0	0	0	0	0	0	0	0	143-74-8	0	0	0	0	0	0	0	0
1447	DTXSID0021125	Phenolphthalein	77-09-8	C77098	77-09-8	Phenolphthalein	0	0.143693	0	1	0	-0.0303071	0	0.174	0	1	77-09-8	0	0.0115836	0	0.162416	0	1	0	-0.0187235
1534	DTXSID5022439	Phenolphthalin	81-90-3	C81903	81-90-3	Phenolphthalin	0	0	0	0	0	0	0	0	0	0	81-90-3	0	0	0	0	0	0	0	0
456	DTXSID1027390	Phenolsulfonic acid	1333-39-7	C1333397	1333-39-7	Phenolsulfonic acid	0.0175547	0	0	0	0.0175547	0	0	0	0	0	1333-39-7	0	0	0	0	0	0	0.0175547	0
1657	DTXSID5021126	Phenothiazine	92-84-2	C92842	92-84-2	Phenothiazine	0	0.0591216	0	0	0	0.0591216	0	0	0	0	92-84-2	0	0	0	0	0	0	0	0.0591216
803	DTXSID7032688	Phenothrin	26002-80-2	C26002802	26002-80-2	Phenothrin	0.0192139	0	0	0	0.0192139	0	0	0	0	0	26002-80-2	0	0	0	0	0	0	0.0192139	0
1671	DTXSID0048210	Phenyl benzoate	93-99-2	C93992	93-99-2	Phenyl benzoate	0	0	0	0	0	0	0	0	0	0	93-99-2	0	0	0	0	0	0	0	0
1306	DTXSID4027282	Phenyl phosphorus dichloride	644-97-3	C644973	644-97-3	Phenyl phosphorus dichloride	0	0	0	0	0	0	0	0	0	0	644-97-3	0	0	0	0	0	0	0	0
283	DTXSID6021957	Phenyl salicylate	118-55-8	C118558	118-55-8	Phenyl salicylate	0	0	0	0	0	0	0	0	0	0	118-55-8	0	0	0	0	0	0	0	0
351	DTXSID3021483	Phenylacetaldehyde	122-78-1	C122781	122-78-1	Phenylacetaldehyde	0	0.0195977	0	0	0	0.0195977	0	0	0	0	122-78-1	0	-0.00300373	0	0.00300373	0	0	0	0.016594
1271	DTXSID7021150	Phenylmercuric acetate	62-38-4	C62384	62-38-4	Phenylmercuric acetate	0	0.534477	0	1	0	0.023477	0	0.511	0	1	62-38-4	-0.0175268	0.100684	0.0175268	0.410316	0	1	-0.0175268	0.124161
641	DTXSID4047882	Phenylparaben	17696-62-7	C17696627	17696-62-7	Phenylparaben	0	0.0476817	0	0	0	0.0476817	0	0	0	0	17696-62-7	0	-0.00821341	0	0.00821341	0	0	0	0.0394683
878	DTXSID4032459	Phorate	298-02-2	C298022	298-02-2	Phorate	0	0	0	0	0	0	0	0	0	0	298-02-2	0	0	0	0	0	0	0	0
742	DTXSID1024259	Phosalone	2310-17-0	C2310170	2310-17-0	Phosalone	0	0.0827995	0	0	-0.00576	0.0440995	0.00576	0.0387	0	0	2310-17-0	0.00281831	0.00236624	0.00294169	0.0363338	0	0	-0.00294169	0.0464657
1408	DTXSID5024261	Phosmet	732-11-6	C732116	732-11-6	Phosmet	0	0.0898949	0	0	0	0.0898949	0	0	0	0	732-11-6	0	-0.0554123	0	0.0554123	0	0	0	0.0344826
1438	DTXSID5024263	Phosphoric acid	7664-38-2	C7664382	7664-38-2	Phosphoric acid	0	0	0	0	0	0	0	0	0	0	7664-38-2	0	0	0	0	0	0	0	0
554	DTXSID8034324	Phoxim	14816-18-3	C14816183	14816-18-3	Phoxim	0	0	0	0	0	0	0	0	0	0	14816-18-3	0	0	0	0	0	0	0	0
1573	DTXSID4029565	Phthalic acid, diundecyl ester, branched and linear	85507-79-5	C85507795	85507-79-5	Phthalic acid, diundecyl ester, branched and linear	0	0	0	0	0	0	0	0	0	0	85507-79-5	0	0	0	0	0	0	0	0
1572	DTXSID3026514	Phthalimide	85-41-6	C85416	85-41-6	Phthalimide	0	0	0	0	0	0	0	0	0	0	85-41-6	0	0	0	0	0	0	0	0
669	DTXSID1021160	Picloram	6607	C1918021	1918-02-01	Picloram	0	0	0	0	0	0	0	0	0	0	1918-02-01	0	0	0	0	0	0	0	0
273	DTXSID9047542	Picoxystrobin	117428-22-5	C117428225	117428-22-5	Picoxystrobin	0	0.00957232	0	0	0	0.00869832	0	0.000874	0	0	117428-22-5	0	-0.013043	0	0.013917	0	0	0	-0.00434471
238	DTXSID3044203	Pioglitazone hydrochloride	112529-15-4	C112529154	112529-15-4	Pioglitazone hydrochloride	0	0	0	0	0	0	0	0	0	0	112529-15-4	0	0	0	0	0	0	0	0
176	DTXSID1021164	Piperazine	110-85-0	C110850	110-85-0	Piperazine	0	0	0	0	0	0	0	0	0	0	110-85-0	0	0	0	0	0	0	0	0
1059	DTXSID1021166	Piperonyl butoxide	51-03-6	C51036	51-03-6	Piperonyl butoxide	0	0.00463281	0	0	0	0.00463281	0	0	0	0	51-03-6	0	-0.00602853	0	0.00602853	0	0	0	-0.00139573
1272	DTXSID3048520	Piragliatin	625114-41-2	C625114412	625114-41-2	Piragliatin	0	0	0	0	0	0	0	0	0	0	625114-41-2	0	0	0	0	0	0	0	0
743	DTXSID1032569	Pirimicarb	23103-98-2	C23103982	23103-98-2	Pirimicarb	0	0	0	0	0	0	0	0	0	0	23103-98-2	0	0	0	0	0	0	0	0
869	DTXSID0024266	Pirimiphos-methyl	29232-93-7	C29232937	29232-93-7	Pirimiphos-methyl	0	0.0573425	0	0	0	0.0573425	0	0	0	0	29232-93-7	0	-0.0214759	0	0.0214759	0	0	0	0.0358666
1057	DTXSID4020290	Pirinixic acid	50892-23-4	C50892234	50892-23-4	Pirinixic acid	0	0	0	0	0	0	0	0	0	0	50892-23-4	0	0	0	0	0	0	0	0
1575	DTXSID7041097	PK 11195	85532-75-8	C85532758	85532-75-8	PK 11195	0	0.0486667	0	0	0	-0.0103333	0	0.059	0	0	85532-75-8	0	-0.00949793	0	0.0684979	0	0	0	-0.0198312
1626	DTXSID4047597	Pluronic F-127	2594628	C9003116	9003-11-06	Pluronic F-127	0	0	0	0	0	0	0	0	0	0	9003-11-06	0	0	0	0	0	0	0	0
1634	DTXSID9023833	Polydimethylsiloxane	9016-00-6	C9016006	9016-00-6	Polydimethylsiloxane	0	0	0	0	0	0	0	0	0	0	9016-00-6	0	0	0	0	0	0	0	0
1635	DTXSID3047473	Polymethylene polyphenyl isocynate	9016-87-9	C9016879	9016-87-9	Polymethylene polyphenyl isocynate	0	0	0	0	0	0	0	0	0	0	9016-87-9	0	0	0	0	0	0	0	0
1629	DTXSID6027713	Polyoxyethylene monoleate	9004-96-0	C9004960	9004-96-0	Polyoxyethylene monoleate	0.0819344	0	0	0	-0.0220656	0	0.104	0	1	0	9004-96-0	0.00119852	0	0.102801	0	1	0	-0.0208671	0
804	DTXSID2036588	Polyoxyethylene(10)nonylphenyl ether	26027-38-3	C26027383	26027-38-3	Nonoxynol	0	0.145641	0	1	0	-0.049359	0	0.195	0	1	26027-38-3	0	0.0317432	0	0.163257	0	1	0	-0.0176158
790	DTXSID9027863	Polypropylene glycol	25322-69-4	C25322694	25322-69-4	Polypropylene glycol	0	0	0	0	0	0	0	0	0	0	25322-69-4	0	0	0	0	0	0	0	0
1631	DTXSID0021175	Polysorbate 80	9005-65-6	C9005656	9005-65-6	Polysorbate 80	0.00346189	0	0	0	0.00346189	0	0	0	0	0	9005-65-6	-0.00399599	0	0.00399599	0	0	0	-0.000534098	0
902	DTXSID4027525	Potassium 2-ethylhexanoate	3164-85-0	C3164850	3164-85-0	Potassium 2-ethylhexanoate	0	0	0	0	0	0	0	0	0	0	3164-85-0	0	0	0	0	0	0	0	0
961	DTXSID6047448	Potassium chlorate	698078	C3811049	3811-04-09	Potassium chlorate	0	0	0	0	0	0	0	0	0	0	3811-04-09	0	0	0	0	0	0	0	0
734	DTXSID5026178	Potassium dichloroisocyanurate	2244-21-5	C2244215	2244-21-5	Potassium dichloroisocyanurate	0	0	0	0	0	0	0	0	0	0	2244-21-5	0	0	0	0	0	0	0	0
1453	DTXSID4029692	Potassium nitrate	7757-79-1	C7757791	7757-79-1	Potassium nitrate	0	0	0	0	0	0	0	0	0	0	7757-79-1	0	0	0	0	0	0	0	0
738	DTXSID0032572	Prallethrin	23031-36-9	C23031369	23031-36-9	Prallethrin	0	0.163848	0	1	0	-0.00515202	0	0.169	0	1	23031-36-9	0	0.033107	0	0.135893	0	1	0	0.0279549
1523	DTXSID6047525	Pravastatin sodium	81131-70-6	C81131706	81131-70-6	Pravastatin sodium	0	0	0	0	0	0	0	0	0	0	81131-70-6	0	0	0	0	0	0	0	0
1102	DTXSID4021185	Prednisone	53-03-2	C53032	53-03-2	Prednisone	0.424464	0.00110104	1	0	0.0964637	0.00110104	0.328	0	1	0	53-03-2	0.00775296	-0.00426223	0.320247	0.00426223	1	0	0.104217	-0.0031612
533	DTXSID7037262	Pregnenolone carbonitrile	1434-54-4	C1434544	1434-54-4	Pregnenolone carbonitrile	0.0334695	0	0	0	0.0334695	0	0	0	0	0	1434-54-4	0	0	0	0	0	0	0.0334695	0
1060	DTXSID1044435	Procaine hydrochloride	51-05-8	C51058	51-05-8	Procaine hydrochloride	0	0	0	0	0	0	0	0	0	0	51-05-8	0	0	0	0	0	0	0	0
1345	DTXSID4024270	Prochloraz	67747-09-5	C67747095	67747-09-5	Prochloraz	0.000476642	0.305852	0	1	0.000476642	0.0108519	0	0.295	0	1	67747-09-5	0	0.0432752	0	0.251725	0	1	0.000476642	0.0541271
908	DTXSID9033923	Procymidone	32809-16-8	C32809168	32809-16-8	Procymidone	0	0.34577	0	1	0	0.0297705	0	0.316	0	1	32809-16-8	0	0.0596184	0	0.256382	0	1	0	0.0893889
863	DTXSID1034210	Prodiamine	29091-21-2	C29091212	29091-21-2	Prodiamine	0	0.10492	0	1	0	0.000919847	0	0.104	0	1	29091-21-2	0	0.016929	0	0.087071	0	0	0	0.0178489
979	DTXSID3032464	Profenofos	41198-08-7	C41198087	41198-08-7	Profenofos	0	0.0268246	0	0	0	0.00392459	0	0.0229	0	0	41198-08-7	0	-0.0145598	0	0.0374598	0	0	0	-0.0106352
1188	DTXSID3022370	Progesterone	57-83-0	C57830	57-83-0	Progesterone	0.546792	0.0818181	1	0	-0.713208	0.0818181	1.26	0	1	0	57-83-0	0.224624	0	1.03538	0	1	0	-0.488585	0.0818181
604	DTXSID6022341	Prometon	1610-18-0	C1610180	1610-18-0	Prometon	0	0	0	0	0	0	0	0	0	0	1610-18-0	0	0	0	0	0	0	0	0
1407	DTXSID4024272	Prometryn	7287-19-6	C7287196	7287-19-6	Prometryn	0	0	0	0	0	0	0	0	0	0	7287-19-6	0	0	0	0	0	0	0	0
670	DTXSID4024274	Propachlor	1918-16-7	C1918167	1918-16-7	Propachlor	0	0.167592	0	1	0	0.100292	0	0.0673	0	0	1918-16-7	0	-0.00553534	0	0.0728353	0	0	0	0.0947566
798	DTXSID6034849	Propamocarb hydrochloride	25606-41-1	C25606411	25606-41-1	Propamocarb hydrochloride	0	0	0	0	0	0	0	0	0	0	25606-41-1	0	0	0	0	0	0	0	0
154	DTXSID6021907	Propanedinitrile	109-77-3	C109773	109-77-3	Propanedinitrile	0	0	0	0	0	0	0	0	0	0	109-77-3	0	0	0	0	0	0	0	0
1390	DTXSID8022111	Propanil	709-98-8	C709988	709-98-8	Propanil	0	0.292608	0	1	0	-0.0483923	0	0.341	0	1	709-98-8	0	0.0484803	0	0.29252	0	1	0	8.79498e-05
744	DTXSID4024276	Propargite	2312-35-8	C2312358	2312-35-8	Propargite	0	0.115649	0	1	0	-0.0713507	0	0.187	0	1	2312-35-8	0	0.0325833	0	0.154417	0	1	0	-0.0387674
498	DTXSID3021196	Propazine	139-40-2	C139402	139-40-2	Propazine	0	0	0	0	0	0	0	0	0	0	139-40-2	0	0	0	0	0	0	0	0
897	DTXSID7032470	Propetamphos	31218-83-4	C31218834	31218-83-4	Propetamphos	0	0	0	0	0	0	0	0	0	0	31218-83-4	0	0	0	0	0	0	0	0
346	DTXSID7020766	Propham	122-42-9	C122429	122-42-9	Propham	0	0	0	0	0	0	0	0	0	0	122-42-9	0	0	0	0	0	0	0	0
1240	DTXSID8024280	Propiconazole	60207-90-1	C60207901	60207-90-1	Propiconazole	0	0.162928	0	1	0	-0.00407185	0	0.167	0	1	60207-90-1	0	1.27458e-06	0	0.166999	0	1	0	-0.00407058
702	DTXSID6023523	Propofol	2078-54-8	C2078548	2078-54-8	Propofol	0	0.00561215	0	0	0	0.00561215	0	0	0	0	2078-54-8	0	0	0	0	0	0	0	0.00561215
253	DTXSID7021948	Propoxur	114-26-1	C114261	114-26-1	Propoxur	0	0	0	0	0	0	0	0	0	0	114-26-1	0	0	0	0	0	0	0	0
648	DTXSID9034864	Propoxycarbazone-sodium	181274-15-7	C181274157	181274-15-7	Propoxycarbazone-sodium	0	0	0	0	0	0	0	0	0	0	181274-15-7	0	0	0	0	0	0	0	0
337	DTXSID5021201	Propyl gallate	121-79-9	C121799	121-79-9	Propyl gallate	0	0	0	0	0	0	0	0	0	0	121-79-9	0	0	0	0	0	0	0	0
56	DTXSID3042219	Propylbenzene	103-65-1	C103651	103-65-1	Propylbenzene	0	0	0	0	0	0	0	0	0	0	103-65-1	0	0	0	0	0	0	0	0
129	DTXSID2026789	Propylene carbonate	108-32-7	C108327	108-32-7	Propylene carbonate	0	0	0	0	0	0	0	0	0	0	108-32-7	0	0	0	0	0	0	0	0
872	DTXSID6029755	Propylene glycol monobutyl ether	29387-86-8	C29387868	29387-86-8	Propylene glycol monobutyl ether	0	0	0	0	0	0	0	0	0	0	29387-86-8	0	0	0	0	0	0	0	0
1674	DTXSID4022527	Propylparaben	94-13-3	C94133	94-13-3	Propylparaben	0	0.0103855	0	0	0	0.0103855	0	0	0	0	94-13-3	0	-0.0142146	0	0.0142146	0	0	0	-0.00382909
759	DTXSID2020420	Propyzamide	23950-58-5	C23950585	23950-58-5	Propyzamide	0	0	0	0	0	0	0	0	0	0	23950-58-5	0	0	0	0	0	0	0	0
362	DTXSID2032637	Pymetrozine	123312-89-0	C123312890	123312-89-0	Pymetrozine	0	0	0	0	0	0	0	0	0	0	123312-89-0	0	0	0	0	0	0	0	0
637	DTXSID7032638	Pyraclostrobin	175013-18-0	C175013180	175013-18-0	Pyraclostrobin	0	0.017994	0	0	0	0.017994	0	0	0	0	175013-18-0	0	-0.0240937	0	0.0240937	0	0	0	-0.00609966
423	DTXSID8034871	Pyraflufen-ethyl	129630-19-9	C129630199	129630-19-9	Pyraflufen-ethyl	0	0	0	0	0	0	0	0	0	0	129630-19-9	0	0	0	0	0	0	0	0
281	DTXSID5041273	Pyrazolone T	118-47-8	C118478	118-47-8	Pyrazolone T	0	0	0	0	0	0	0	0	0	0	118-47-8	0	0	0	0	0	0	0	0
417	DTXSID3024289	Pyrene	129-00-0	C129000	129-00-0	Pyrene	0	0.0379746	0	0	0	0.0379746	0	0	0	0	129-00-0	0	-0.00827418	0	0.00827418	0	0	0	0.0297005
1726	DTXSID5032573	Pyridaben	96489-71-3	C96489713	96489-71-3	Pyridaben	0	0.0275785	0	0	0	-0.0263215	0	0.0539	0	0	96489-71-3	0	0.0164308	0	0.0374692	0	0	0	-0.00989066
1152	DTXSID2032639	Pyridate	55512-33-9	C55512339	55512-33-9	Pyridate	0	0	0	0	0	0	0	0	0	0	55512-33-9	0	0	0	0	0	0	0	0
1316	DTXSID4023541	Pyridoxine	65-23-6	C65236	65-23-6	Pyridoxine	0	0	0	0	0	0	0	0	0	0	65-23-6	0	0	0	0	0	0	0	0
1207	DTXSID1040792	Pyridoxine hydrochloride	58-56-0	C58560	58-56-0	Pyridoxine hydrochloride	0	0	0	0	0	0	0	0	0	0	58-56-0	0	0	0	0	0	0	0	0
1196	DTXSID9021217	Pyrimethamine	58-14-0	C58140	58-14-0	Pyrimethamine	0	0.00378552	0	0	0	0.00378552	0	0	0	0	58-14-0	0	-0.00482727	0	0.00482727	0	0	0	-0.00104176
1103	DTXSID8034877	Pyrimethanil	53112-28-0	C53112280	53112-28-0	Pyrimethanil	0	0.0132092	0	0	0	0.0132092	0	0	0	0	53112-28-0	0	0	0	0	0	0	0	0.0132092
1704	DTXSID1032640	Pyriproxyfen	95737-68-1	C95737681	95737-68-1	Pyriproxyfen	0	0.0108334	0	0	0	0.0108334	0	0	0	0	95737-68-1	0	-0.0145693	0	0.0145693	0	0	0	-0.00373586
364	DTXSID8032673	Pyrithiobac-sodium	123343-16-8	C123343168	123343-16-8	Pyrithiobac-sodium	0	0	0	0	0	0	0	0	0	0	123343-16-8	0	0	0	0	0	0	0	0
272	DTXSID4021218	Quercetin	117-39-5	C117395	117-39-5	Quercetin	0	0.0431229	0	0	0	0.0431229	0	0	0	0	117-39-5	0	-0.0596124	0	0.0596124	0	0	0	-0.0164895
1558	DTXSID6032641	Quinclorac	84087-01-4	C84087014	84087-01-4	Quinclorac	0	0	0	0	0	0	0	0	0	0	84087-01-4	0	0	0	0	0	0	0	0
1644	DTXSID1021798	Quinoline	91-22-5	C91225	91-22-5	Quinoline	0	0	0	0	0	0	0	0	0	0	91-22-5	0	0	0	0	0	0	0	0
383	DTXSID2034881	Quinoxyfen	124495-18-7	C124495187	124495-18-7	Quinoxyfen	0	0.108554	0	1	0	0.0760539	0	0.0325	0	0	124495-18-7	0	-0.00947597	0	0.041976	0	0	0	0.0665779
1436	DTXSID9023889	Quizalofop-ethyl	76578-14-8	C76578148	76578-14-8	Quizalofop-ethyl	0	0	0	0	0	0	0	0	0	0	76578-14-8	0	0	0	0	0	0	0	0
1312	DTXSID7041413	R-(-)-Carvone	6485-40-1	C6485401	6485-40-1	R-(-)-Carvone	0	0	0	0	0	0	0	0	0	0	6485-40-1	0	0	0	0	0	0	0	0
1541	DTXSID1034181	Raloxifene hydrochloride	82640-04-8	C82640048	82640-04-8	Raloxifene hydrochloride	0.017352	0.144951	0	1	0.017352	-0.0720494	0	0.217	0	1	82640-04-8	0	0.0354335	0	0.181567	0	1	0.017352	-0.036616
1328	DTXSID8045191	Ranitidine	66357-35-5	C66357355	66357-35-5	Ranitidine	0	0	0	0	-0.000306	0	0.000306	0	0	0	66357-35-5	0.000306	0	0	0	0	0	0	0
1051	DTXSID7021237	Reserpine	50-55-5	C50555	50-55-5	Reserpine	0	0.228878	0	1	0	-0.0981217	0	0.327	0	1	50-55-5	0	0.0569833	0	0.270017	0	1	0	-0.0411383
66	DTXSID7022253	Resmethrin	10453-86-8	C10453868	10453-86-8	Resmethrin	0	0.13126	0	1	0	-0.0167396	0	0.148	0	1	10453-86-8	0	0.0294487	0	0.118551	0	1	0	0.012709
135	DTXSID2021238	Resorcinol	108-46-3	C108463	108-46-3	Resorcinol	0	0	0	0	0	0	0	0	0	0	108-46-3	0	0	0	0	0	0	0	0
1354	DTXSID3023556	Retinol	68-26-8	C68268	68-26-8	Retinol	0	0.0894079	0	0	0	0.0330079	0	0.0564	0	0	68-26-8	0	-0.000314323	0	0.0567143	0	0	0	0.0326936
410	DTXSID6021240	Retinol acetate	127-47-9	C127479	127-47-9	Retinol acetate	0.00410017	0.0536661	0	0	0.00410017	-0.0112339	0	0.0649	0	0	127-47-9	0	0.0359266	0	0.0289734	0	0	0.00410017	0.0246927
1756	DTXSID1021243	Rhodamine 6G	989-38-8	C989388	989-38-8	Rhodamine 6G	0	0.423319	0	1	0	-0.104681	0	0.528	0	1	989-38-8	0	0.0859336	0	0.442066	0	1	0	-0.0187476
1533	DTXSID6042369	Rhodamine B	81-88-9	C81889	81-88-9	Rhodamine B	0	0.0594413	0	0	0	0.0175413	0	0.0419	0	0	81-88-9	0	0.00697911	0	0.0349209	0	0	0	0.0245204
1555	DTXSID8021777	Riboflavin	83-88-5	C83885	83-88-5	Riboflavin	0	0.0187265	0	0	0	0.0187265	0	0	0	0	83-88-5	0	-0.0246232	0	0.0246232	0	0	0	-0.00589672
449	DTXSID6021244	Rifampicin	13292-46-1	C13292461	13292-46-1	Rifampicin	0	0.00622029	0	0	0	0.00622029	0	0	0	0	13292-46-1	0	-0.00830051	0	0.00830051	0	0	0	-0.00208022
108	DTXSID9048512	Ro 23-7637	107071-66-9	C107071669	107071-66-9	Ro 23-7637	0	0.0276679	0	0	0	-0.00933209	0	0.037	0	0	107071-66-9	0	-6.77784e-05	0	0.0370678	0	0	0	-0.00939986
1440	DTXSID6045400	Ronidazole	7681-76-7	C7681767	7681-76-7	Ronidazole	0	0	0	0	0	0	0	0	0	0	7681-76-7	0	0	0	0	0	0	0	0
1553	DTXSID6021248	Rotenone	83-79-4	C83794	83-79-4	Rotenone	0	0.156153	0	1	0	-0.0478471	0	0.204	0	1	83-79-4	0	0.0326406	0	0.171359	0	1	0	-0.0152065
1522	DTXSID5021251	Saccharin	81-07-2	C81072	81-07-2	Saccharin	0	0	0	0	0	0	0	0	0	0	81-07-2	0	0	0	0	0	0	0	0
1682	DTXSID0021254	Safrole	94-59-7	C94597	94-59-7	Safrole	0	0	0	0	0	0	0	0	0	0	94-59-7	0	0	0	0	0	0	0	0
1625	DTXSID1021792	Salicylaldehyde	90-02-8	C90028	90-02-8	Salicylaldehyde	0	0	0	0	0	0	0	0	0	0	90-02-8	0	0	0	0	0	0	0	0
1319	DTXSID3021726	Salicylamide	65-45-2	C65452	65-45-2	Salicylamide	0	0	0	0	0	0	0	0	0	0	65-45-2	0	0	0	0	0	0	0	0
1380	DTXSID7026368	Salicylic acid	69-72-7	C69727	69-72-7	Salicylic acid	0	0	0	0	0	0	0	0	0	0	69-72-7	0	0	0	0	0	0	0	0
106	DTXSID8047391	SAR102608	1068967-96-3	C1068967963	1068967-96-3	SAR102608	0.00573542	0.0110629	0	0	0.00573542	0.0110629	0	0	0	0	1068967-96-3	0	-0.018948	0	0.018948	0	0	0.00573542	-0.00788502
1805	DTXSID4047387	SAR102779	NOCAS_47387	CNOCAS47387	NOCAS_47387	SAR102779	0	0.160078	0	1	0	-0.0379217	0	0.198	0	1	NOCAS_47387	-0.00190675	0.0372966	0.00190675	0.160703	0	1	-0.00190675	-0.000625096
1799	DTXSID1047366	SAR115740	NOCAS_47366	CNOCAS47366	NOCAS_47366	SAR115740	0	0.114744	0	1	0	0.0294436	0	0.0853	0	0	NOCAS_47366	0	-0.00208011	0	0.0873801	0	0	0	0.0273635
1804	DTXSID4047385	SAR377142	NOCAS_47385	CNOCAS47385	NOCAS_47385	SAR377142	0	0	0	0	0	0	0	0	0	0	NOCAS_47385	0	0	0	0	0	0	0	0
495	DTXSID1047318	SB202235	139149-55-6	C139149556	139149-55-6	SB202235	0	0	0	0	0	0	0	0	0	0	139149-55-6	-2.69365e-05	0	2.69365e-05	0	0	0	-2.69365e-05	0
688	DTXSID5047322	SB243213A	200940-23-4	C200940234	200940-23-4	SB243213A	0	0.0351627	0	0	0	0.0347357	0	0.000427	0	0	200940-23-4	0	-0.0484291	0	0.0488561	0	0	0	-0.0136934
723	DTXSID5047324	SB281832	219790-72-4	C219790724	219790-72-4	SB281832	0	0.00353875	0	0	0	0.00353875	0	0	0	0	219790-72-4	0	-0.00472093	0	0.00472093	0	0	0	-0.00118218
1791	DTXSID0047325	SB413217A	NOCAS_47325	CNOCAS47325	NOCAS_47325	SB413217A	0	0	0	0	0	0	0	0	0	0	NOCAS_47325	0	0	0	0	0	0	0	0
853	DTXSID2039336	S-Bioallethrin	28434-00-6	C28434006	28434-00-6	S-Bioallethrin	0	0.090207	0	0	0	-0.020793	0	0.111	0	1	28434-00-6	0	0.058214	0	0.052786	0	0	0	0.037421
1413	DTXSID9024304	Sethoxydim	74051-80-2	C74051802	74051-80-2	Sethoxydim	0	0	0	0	0	0	0	0	0	0	74051-80-2	0	0	0	0	0	0	0	0
1432	DTXSID1029677	Silica	7631-86-9	C7631869	7631-86-9	Silica	9.03175e-05	0	0	0	1.54175e-05	0	7.49e-05	0	0	0	7631-86-9	7.49e-05	0	0	0	0	0	9.03175e-05	0
837	DTXSID1040611	Silwet L77	27306-78-1	C27306781	27306-78-1	Silwet L 77	0	0.102139	0	1	0	0.0525392	0	0.0496	0	0	27306-78-1	0	-0.0193077	0	0.0689077	0	0	0	0.0332315
343	DTXSID4021268	Simazine	122-34-9	C122349	122-34-9	Simazine	0	0	0	0	0	0	0	0	0	0	122-34-9	0	0	0	0	0	0	0	0
1498	DTXSID0023581	Simvastatin	79902-63-9	C79902639	79902-63-9	Simvastatin	0.0139576	0.0008293	0	0	0.00275764	-0.0159707	0.0112	0.0168	0	0	79902-63-9	-0.00579574	0.0149801	0.0169957	0.00181987	0	0	-0.0030381	-0.000990575
1592	DTXSID6032431	S-Metolachlor	87392-12-9	C87392129	87392-12-9	S-Metolachlor	0	0.0289252	0	0	0	0.0289252	0	0	0	0	87392-12-9	0	0	0	0	0	0	0	0.0289252
962	DTXSID3042390	Sodium (2-pyridylthio)-N-oxide	3811-73-2	C3811732	3811-73-2	Sodium (2-pyridylthio)-N-oxide	0	0.115518	0	1	0	0.114518	0	0.001	0	0	3811-73-2	0	-0.0149749	0	0.0159749	0	0	0	0.0995431
408	DTXSID7029164	Sodium 1,4-diisobutyl sulfosuccinate	127-39-9	C127399	127-39-9	Sodium 1,4-diisobutyl sulfosuccinate	0	0	0	0	0	0	0	0	0	0	127-39-9	0	0	0	0	0	0	0	0
426	DTXSID3042394	Sodium 1-naphthalenesulfonate	130-14-3	C130143	130-14-3	Sodium 1-naphthalenesulfonate	0	0	0	0	0	0	0	0	0	0	130-14-3	0	0	0	0	0	0	0	0
1545	DTXSID5044578	Sodium 2,5-dimethylbenzenesulfonate	827-19-0	C827190	827-19-0	Sodium 2,5-dimethylbenzenesulfonate	0	0	0	0	0	0	0	0	0	0	827-19-0	0	0	0	0	0	0	0	0
15	DTXSID5041643	Sodium 2-formylbenzenesulfonate	1008-72-6	C1008726	1008-72-6	Sodium 2-formylbenzenesulfonate	0	0	0	0	0	0	0	0	0	0	1008-72-6	0	0	0	0	0	0	0	0
782	DTXSID1026035	Sodium 2-mercaptobenzothiolate	2492-26-4	C2492264	2492-26-4	Sodium 2-mercaptobenzothiolate	0	0	0	0	0	0	0	0	0	0	2492-26-4	0	0	0	0	0	0	0	0
567	DTXSID2044553	Sodium 2-methylbenzenesulfonate	15046-75-0	C15046750	15046-75-0	Sodium 2-methylbenzenesulfonate	0	0	0	0	0	0	0	0	0	0	15046-75-0	0	0	0	0	0	0	0	0
1107	DTXSID4041442	Sodium 2-naphthalenesulfonate	532-02-5	C532025	532-02-5	Sodium 2-naphthalenesulfonate	0	0	0	0	0	0	0	0	0	0	532-02-5	0	0	0	0	0	0	0	0
1536	DTXSID5035616	Sodium 2-nitrophenolate	824-39-5	C824395	824-39-5	Sodium 2-nitrophenolate	0	0	0	0	0	0	0	0	0	0	824-39-5	0	0	0	0	0	0	0	0
1259	DTXSID1040794	Sodium 2-phenylphenate tetrahydrate	6152-33-6	C6152336	6152-33-6	Sodium 2-phenylphenate tetrahydrate	0	0.111112	0	1	0	0.111112	0	0	0	0	6152-33-6	0	-0.0798156	0	0.0798156	0	0	0	0.0312969
1320	DTXSID9042415	Sodium 4-methylbenzenesulfonate	657-84-1	C657841	657-84-1	Sodium 4-methylbenzenesulfonate	0	0	0	0	0	0	0	0	0	0	657-84-1	0	0	0	0	0	0	0	0
1538	DTXSID3027320	Sodium 4-nitrophenolate	824-78-2	C824782	824-78-2	Sodium 4-nitrophenolate	0	0	0	0	0	0	0	0	0	0	824-78-2	0	0	0	0	0	0	0	0
1258	DTXSID9047594	Sodium 4-octylbenzenesulfonate	1551983	C6149037	6149-03-07	Sodium 4-octylbenzenesulfonate	0	0.0144514	0	0	0	0.0144117	0	3.97e-05	0	0	6149-03-07	0	-0.0190841	0	0.0191238	0	0	0	-0.0046724
535	DTXSID8042399	Sodium abietate	14351-66-7	C14351667	14351-66-7	Sodium abietate	8.4632e-05	0.0315242	0	0	8.4632e-05	0.0315242	0	0	0	0	14351-66-7	0	-0.0154731	0	0.0154731	0	0	8.4632e-05	0.0160511
820	DTXSID8020121	Sodium azide	26628-22-8	C26628228	26628-22-8	Sodium azide	0	0	0	0	0	0	0	0	0	0	26628-22-8	0	0	0	0	0	0	0	0
1110	DTXSID1020140	Sodium benzoate	532-32-1	C532321	532-32-1	Sodium benzoate	0	0	0	0	0	0	0	0	0	0	532-32-1	0	0	0	0	0	0	0	0
1454	DTXSID8021272	Sodium chlorite	7758-19-2	C7758192	7758-19-2	Sodium chlorite	0	0	0	0	0	0	0	0	0	0	7758-19-2	0	0	0	0	0	0	0	0
969	DTXSID1027550	Sodium chloroacetate	3926-62-3	C3926623	3926-62-3	Sodium chloroacetate	0	0	0	0	0	0	0	0	0	0	3926-62-3	0	0	0	0	0	0	0	0
528	DTXSID4036229	Sodium decyl sulfate	142-87-0	C142870	142-87-0	Sodium decyl sulfate	0	0	0	0	0	0	0	0	0	0	142-87-0	0	0	0	0	0	0	0	0
998	DTXSID7026029	Sodium dehydroacetate	4418-26-2	C4418262	4418-26-2	Sodium dehydroacetate	0	0	0	0	0	0	0	0	0	0	4418-26-2	0	0	0	0	0	0	0	0
860	DTXSID3024994	Sodium dichloroisocyanurate	2893-78-9	C2893789	2893-78-9	Sodium dichloroisocyanurate	0	0	0	0	0	0	0	0	0	0	2893-78-9	0	0	0	0	0	0	0	0
1077	DTXSID0029761	Sodium dichloro-s-triazinetrione dihydrate	51580-86-0	C51580860	51580-86-0	Sodium dichloro-s-triazinetrione dihydrate	0	0	0	0	0	0	0	0	0	0	51580-86-0	0	0	0	0	0	0	0	0
412	DTXSID6027050	Sodium dimethyldithiocarbamate	128-04-1	C128041	128-04-1	Sodium dimethyldithiocarbamate	0	0.00485447	0	0	0	0.00485447	0	0	0	0	128-04-1	0	-0.00713067	0	0.00713067	0	0	0	-0.00227621
572	DTXSID1026031	Sodium dodecyl sulfate	151-21-3	C151213	151-21-3	Sodium dodecyl sulfate	0.00781519	0.0105971	0	0	0.00781519	0.0105422	0	5.49e-05	0	0	151-21-3	-0.0367055	5.49e-05	0.0367055	0	0	0	-0.0288904	0.0105971
786	DTXSID7025219	Sodium dodecylbenzenesulfonate	25155-30-0	C25155300	25155-30-0	Sodium dodecylbenzenesulfonate	0.0203799	0.0494573	0	0	0.0203799	0.0494573	0	0	0	0	25155-30-0	-0.0242381	-0.00300624	0.0242381	0.00300624	0	0	-0.00385817	0.046451
1300	DTXSID5020570	Sodium erythorbate (1:1)	6381-77-7	C6381777	6381-77-7	Sodium erythorbate (1:1)	0	0	0	0	0	0	0	0	0	0	6381-77-7	0	0	0	0	0	0	0	0
402	DTXSID1026033	Sodium ethasulfate	126-92-1	C126921	126-92-1	Sodium ethasulfate	0.00689632	0	0	0	0.00683172	0	6.46e-05	0	0	0	126-92-1	6.46e-05	0	0	0	0	0	0.00689632	0
1279	DTXSID8024311	Sodium fluoroacetate	62-74-8	C62748	62-74-8	Sodium fluoroacetate	0	0	0	0	0	0	0	0	0	0	62-74-8	0	0	0	0	0	0	0	0
625	DTXSID9036933	Sodium hexafluorosilicate	16893-85-9	C16893859	16893-85-9	Sodium hexafluorosilicate	0	0	0	0	0	0	0	0	0	0	16893-85-9	0	0	0	0	0	0	0	0
214	DTXSID0042400	Sodium hexyldecyl sulfate	1120-01-0	C1120010	1120-01-0	Sodium hexyldecyl sulfate	0	0	0	0	0	0	0	0	0	0	1120-01-0	0	0	0	0	0	0	0	0
1441	DTXSID2041125	Sodium iodide	7681-82-5	C7681825	7681-82-5	Sodium iodide	0	0	0	0	0	0	0	0	0	0	7681-82-5	0	0	0	0	0	0	0	0
462	DTXSID0020105	Sodium L-ascorbate	134-03-2	C134032	134-03-2	Sodium L-ascorbate	0	0	0	0	0	0	0	0	0	0	134-03-2	0	0	0	0	0	0	0	0
1628	DTXSID2029298	Sodium lauryl polyoxyethylene ether sulfate	9004-82-4	C9004824	9004-82-4	Sodium lauryl polyoxyethylene ether sulfate	0	0.0315989	0	0	0	0.0315548	0	4.41e-05	0	0	9004-82-4	0	-0.0424143	0	0.0424584	0	0	0	-0.0108595
1148	DTXSID9044823	Sodium methacrylate	5536-61-8	C5536618	5536-61-8	Sodium methacrylate	0	0	0	0	0	0	0	0	0	0	5536-61-8	0	0	0	0	0	0	0	0
1067	DTXSID0042406	Sodium methyl sulfate	512-42-5	C512425	512-42-5	Sodium methyl sulfate	0	0	0	0	0	0	0	0	0	0	512-42-5	0	0	0	0	0	0	0	0
1546	DTXSID1041639	Sodium m-xylene-4-sulfonate	827-21-4	C827214	827-21-4	Sodium m-xylene-4-sulfonate	0	0	0	0	0	0	0	0	0	0	827-21-4	0	0	0	0	0	0	0	0
292	DTXSID4042416	Sodium myristyl sulfate	1191-50-0	C1191500	1191-50-0	Sodium myristyl sulfate	0	0.0510684	0	0	-0.00649	0.0420084	0.00649	0.00906	0	0	1191-50-0	-0.00446217	-0.0161361	0.0109522	0.0251961	0	0	-0.0109522	0.0258723
1433	DTXSID0020941	Sodium nitrite	7632-00-0	C7632000	7632-00-0	Sodium nitrite	0	0	0	0	0	0	0	0	0	0	7632-00-0	0	0	0	0	0	0	0	0
524	DTXSID9036226	Sodium octyl sulfate	142-31-4	C142314	142-31-4	Sodium octyl sulfate	0	0	0	0	0	0	0	0	0	0	142-31-4	0	0	0	0	0	0	0	0
1458	DTXSID4029698	Sodium persulfate	7775-27-1	C7775271	7775-27-1	Sodium persulfate	0	0	0	0	0	0	0	0	0	0	7775-27-1	0	0	0	0	0	0	0	0
493	DTXSID4027072	Sodium phenolate	139-02-6	C139026	139-02-6	Sodium phenolate	0	0	0	0	0	0	0	0	0	0	139-02-6	0	0	0	0	0	0	0	0
1535	DTXSID7021992	Sodium saccharin hydrate	82385-42-0	C82385420	82385-42-0	Sodium saccharin hydrate	0	0	0	0	0	0	0	0	0	0	82385-42-0	0	0	0	0	0	0	0	0
486	DTXSID9021477	Sodium tetrafluoroborate	13755-29-8	C13755298	13755-29-8	Sodium tetrafluoroborate	0	0	0	0	0	0	0	0	0	0	13755-29-8	0	0	0	0	0	0	0	0
1315	DTXSID6034924	Sodium trichloroacetate	650-51-1	C650511	650-51-1	Sodium trichloroacetate	0	0	0	0	0	0	0	0	0	0	650-51-1	0	0	0	0	0	0	0	0
887	DTXSID4042418	Sodium tridecyl sulfate	3026-63-9	C3026639	3026-63-9	Sodium tridecyl sulfate	0.0415771	0.0144209	0	0	0.0415771	0.0143623	0	5.86e-05	0	0	3026-63-9	-0.0203875	5.86e-05	0.0203875	0	0	0	0.0211896	0.0144209
444	DTXSID4044537	Sodium triisopropyl naphthalene sulfonate	1323-19-9	C1323199	1323-19-9	Sodium triisopropyl naphthalene sulfonate	0	0	0	0	0	0	0	0	0	0	1323-19-9	0	0	0	0	0	0	0	0
418	DTXSID7035010	Sodium warfarin	129-06-6	C129066	129-06-6	Sodium warfarin	0.0462042	0	0	0	0.0462042	0	0	0	0	0	129-06-6	0	0	0	0	0	0	0.0462042	0
424	DTXSID3026302	Sodium xylenesulfonate	1300-72-7	C1300727	1300-72-7	Sodium xylenesulfonate	0	0	0	0	0	0	0	0	0	0	1300-72-7	0	0	0	0	0	0	0	0
168	DTXSID3021277	Sorbic acid	110-44-1	C110441	110-44-1	2E,4E-Hexadienoic acid	0	0	0	0	0	0	0	0	0	0	110-44-1	0	0	0	0	0	0	0	0
458	DTXSID6027397	Sorbitan, mono-(9Z)-9-octadecenoate	1338-43-8	C1338438	1338-43-8	Sorbitan, mono-(9Z)-9-octadecenoate	0.0109816	0.00948766	0	0	0.0109816	0.00948766	0	0	0	0	1338-43-8	-0.00231887	0	0.00231887	0	0	0	0.00866269	0.00948766
556	DTXSID6034928	Spirodiclofen	148477-71-8	C148477718	148477-71-8	Spirodiclofen	0.00208918	0.0230695	0	0	0.00208918	0.0230695	0	0	0	0	148477-71-8	-0.00607972	0	0.00607972	0	0	0	-0.00399055	0.0230695
851	DTXSID1034929	Spiromesifen	283594-90-1	C283594901	283594-90-1	Spiromesifen	0	0	0	0	0	0	0	0	0	0	283594-90-1	0	0	0	0	0	0	0	0
1082	DTXSID6034186	Spironolactone	52-01-7	C52017	52-01-7	Spironolactone	0	0.376973	0	1	0	0.185973	0	0.191	0	1	52-01-7	0	-0.125727	0	0.316727	0	1	0	0.0602461
280	DTXSID1034212	Spiroxamine	118134-30-8	C118134308	118134-30-8	Spiroxamine	0	0	0	0	0	0	0	0	0	0	118134-30-8	0	0	0	0	0	0	0	0
1796	DTXSID3047342	SR125047	NOCAS_47342	CNOCAS47342	NOCAS_47342	SR125047	0	0.0679405	0	0	0	0.00674054	0	0.0612	0	0	NOCAS_47342	0	0.0173507	0	0.0438493	0	0	0	0.0240913
650	DTXSID4047339	SR144190	181640-09-5	C181640095	181640-09-5	SR144190	0	0.0110528	0	0	0	0.0110528	0	0	0	0	181640-09-5	0	0	0	0	0	0	0	0.0110528
728	DTXSID6047369	SR146131	221671-62-1	C221671621	221671-62-1	SR146131 trifluoroacetate (1:1)	0.00772699	0.0767249	0	0	-0.00114301	0.00832494	0.00887	0.0684	0	0	221671-62-1	-0.0152738	0.00207327	0.0241438	0.0663267	0	0	-0.0164168	0.0103982
586	DTXSID8047347	SR271425	155990-20-8	C155990208	155990-20-8	SR271425	0.178287	0	1	0	0.0986873	0	0.0796	0	0	0	155990-20-8	-0.0862509	0	0.165851	0	1	0	0.0124365	0
1661	DTXSID1047360	SR58611	929601-09-2	C929601092	929601-09-2	SR58611	0	0.0750642	0	0	-0.000391	0.0750642	0.000391	0	0	0	929601-09-2	0.000391	-0.0178521	0	0.0178521	0	0	0	0.0572121
1802	DTXSID0047379	SSR126768	NOCAS_47379	CNOCAS47379	NOCAS_47379	SSR126768	0.000544624	0.151237	0	1	-8.37601e-06	-0.0657629	0.000553	0.217	0	1	NOCAS_47379	-4.19607e-05	0.00657256	0.000594961	0.210427	0	1	-5.03367e-05	-0.0591903
818	DTXSID8047341	SSR146977	264618-44-2	C264618442	264618-44-2	SSR146977	0.0481635	0.000842956	0	0	0.0481635	0.000842956	0	0	0	0	264618-44-2	-0.0382796	0	0.0382796	0	0	0	0.00988385	0.000842956
1798	DTXSID1047362	SSR150106	NOCAS_47362	CNOCAS47362	NOCAS_47362	SSR150106	0	0.016733	0	0	0	0.00673302	0	0.01	0	0	NOCAS_47362	0	0.01	0	0	0	0	0	0.016733
1800	DTXSID5047374	SSR161421	NOCAS_47374	CNOCAS47374	NOCAS_47374	SSR161421	0	0.0169103	0	0	0	0.00311027	0	0.0138	0	0	NOCAS_47374	0	-0.0098393	0	0.0236393	0	0	0	-0.00672903
1797	DTXSID3047346	SSR162369	NOCAS_47346	CNOCAS47346	NOCAS_47346	SSR162369	0	0	0	0	0	0	0	0	0	0	NOCAS_47346	0	0	0	0	0	0	0	0
881	DTXSID2047359	SSR180711	298198-52-4	C298198524	298198-52-4	SSR180711	0	0	0	0	0	0	0	0	0	0	298198-52-4	0	0	0	0	0	0	0	0
1416	DTXSID3047348	SSR504734	742693-38-5	C742693385	742693-38-5	SSR504734	0	0.17063	0	1	0	-0.00636956	0	0.177	0	1	742693-38-5	0	0.0288458	0	0.148154	0	1	0	0.0224763
932	DTXSID1047368	SSR69071	344930-95-6	C344930956	344930-95-6	SSR69071	0	0.137595	0	1	-3e-05	0.137186	3e-05	0.000409	0	0	344930-95-6	-0.0372969	-0.00545153	0.0373269	0.00586053	0	0	-0.0373269	0.131734
893	DTXSID1023819	Stavudine	3056-17-5	C3056175	3056-17-5	Stavudine	0	0	0	0	0	0	0	0	0	0	3056-17-5	0	0	0	0	0	0	0	0
1665	DTXSID8042422	Styrene glycol	93-56-1	C93561	93-56-1	Styrene glycol	0	0	0	0	0	0	0	0	0	0	93-56-1	0	0	0	0	0	0	0	0
1716	DTXSID2021286	Styrene oxide	96-09-3	C96093	96-09-3	Styrene oxide	0	0.0298609	0	0	0	0.0298609	0	0	0	0	96-09-3	0	0	0	0	0	0	0	0.0298609
1181	DTXSID2021288	Sucrose	57-50-1	C57501	57-50-1	Sucrose	0	0	0	0	0	0	0	0	0	0	57-50-1	0	0	0	0	0	0	0	0
396	DTXSID3042423	Sucrose octaacetate	126-14-7	C126147	126-14-7	Sucrose octaacetate	0	0	0	0	0	0	0	0	0	0	126-14-7	0	0	0	0	0	0	0	0
1111	DTXSID6034005	Sulfamic acid	5329-14-6	C5329146	5329-14-6	Sulfamic acid	0	0	0	0	0	0	0	0	0	0	5329-14-6	0	0	0	0	0	0	0	0
419	DTXSID3026065	Sulfan blue	129-17-9	C129179	129-17-9	Sulfan blue	0.00921813	0.0542343	0	0	0.00921813	0.0542343	0	0	0	0	129-17-9	-0.0120336	-0.0769915	0.0120336	0.0769915	0	0	-0.00281546	-0.0227572
1226	DTXSID8042424	Sulfaquinoxaline	59-40-5	C59405	59-40-5	Sulfaquinoxaline	0	0	0	0	0	0	0	0	0	0	59-40-5	0	0	0	0	0	0	0	0
1235	DTXSID0021256	Sulfasalazine	599-79-1	C599791	599-79-1	Sulfasalazine	3.71992e-05	0.000103887	0	0	3.71992e-05	6.87874e-05	0	3.51e-05	0	0	599-79-1	0	-9.25991e-05	0	0.000127699	0	0	3.71992e-05	-2.38117e-05
352	DTXSID6032645	Sulfentrazone	122836-35-5	C122836355	122836-35-5	Sulfentrazone	0	0	0	0	0	0	0	0	0	0	122836-35-5	0	0	0	0	0	0	0	0
984	DTXSID1032646	Sulfluramid	4151-50-2	C4151502	4151-50-2	N-Ethylperfluorooctanesulfonamide	0.00840271	0.0046447	0	0	0.00840271	0.0046447	0	0	0	0	4151-50-2	0	-0.0135094	0	0.0135094	0	0	0.00840271	-0.00886472
1073	DTXSID8042426	Sulfosuccinic acid	5138-18-1	C5138181	5138-18-1	Sulfosuccinic acid	0	0	0	0	0	0	0	0	0	0	5138-18-1	0	0	0	0	0	0	0	0
113	DTXSID7047487	Sulfuric acid, monononyl ester, sodium salt	1072-15-7	C1072157	1072-15-7	Sulfuric acid, monononyl ester, sodium salt	0	0	0	0	0	0	0	0	0	0	1072-15-7	0	0	0	0	0	0	0	0
976	DTXSID2042436	Sulisobenzone	4065-45-6	C4065456	4065-45-6	Sulisobenzone	0	0	0	0	0	0	0	0	0	0	4065-45-6	0	0	0	0	0	0	0	0
939	DTXSID8032675	Sulprofos	35400-43-2	C35400432	35400-43-2	Sulprofos	0	0.00863861	0	0	0	0.00863861	0	0	0	0	35400-43-2	0	0	0	0	0	0	0	0.00863861
857	DTXSID2047357	Surinabant	288104-79-0	C288104790	288104-79-0	Surinabant	0	0.0429646	0	0	0	-0.00953542	0	0.0525	0	0	288104-79-0	0	-0.0074137	0	0.0599137	0	0	0	-0.0169491
1603	DTXSID2026523	Symclosene	87-90-1	C87901	87-90-1	Symclosene	0	0	0	0	0	0	0	0	0	0	87-90-1	0	0	0	0	0	0	0	0
75	DTXSID1034187	Tamoxifen	10540-29-1	C10540291	10540-29-1	Tamoxifen	0.00631607	0.17134	0	1	-0.0271839	0.12954	0.0335	0.0418	0	0	10540-29-1	-0.0197998	0.0139701	0.0532998	0.0278299	0	0	-0.0469838	0.14351
1138	DTXSID8021301	Tamoxifen citrate	54965-24-1	C54965241	54965-24-1	Tamoxifen citrate	0.0727536	0.100934	0	1	0.0481536	0.0303338	0.0246	0.0706	0	0	54965-24-1	-0.050959	0.0116504	0.075559	0.0589496	0	0	-0.00280548	0.0419841
505	DTXSID2026076	Tannic acid	1401-55-4	C1401554	1401-55-4	Tannic acid	0.103737	0.130926	1	1	-0.0422627	0.0838259	0.146	0.0471	1	0	1401-55-4	-0.0173807	0.0471	0.163381	0	1	0	-0.0596433	0.130926
478	DTXSID9026261	TDCPP	13674-87-8	C13674878	13674-87-8	Tris(1,3-dichloro-2-propyl) phosphate	0.0017346	0.247323	0	1	0.0017346	-0.0426766	0	0.29	0	1	13674-87-8	0	0.0303311	0	0.259669	0	1	0.0017346	-0.0123455
118	DTXSID9032113	Tebuconazole	107534-96-3	C107534963	107534-96-3	Tebuconazole	0	0.216476	0	1	0	-0.0865243	0	0.303	0	1	107534-96-3	0	0.101677	0	0.201323	0	1	0	0.0151529
234	DTXSID4034948	Tebufenozide	112410-23-8	C112410238	112410-23-8	Tebufenozide	0	0.00988957	0	0	0	0.00988957	0	0	0	0	112410-23-8	0	-0.0137691	0	0.0137691	0	0	0	-0.0038795
293	DTXSID0034223	Tebufenpyrad	119168-77-3	C119168773	119168-77-3	Tebufenpyrad	0	0.0596623	0	0	0	-0.0168377	0	0.0765	0	0	119168-77-3	0	-0.00303403	0	0.079534	0	0	0	-0.0198717
1717	DTXSID1032482	Tebupirimfos	96182-53-5	C96182535	96182-53-5	Tebupirimfos	0.0150374	0.044548	0	0	0.0150374	0.044548	0	0	0	0	96182-53-5	-0.000115329	-0.0239203	0.000115329	0.0239203	0	0	0.0149221	0.0206277
929	DTXSID3024316	Tebuthiuron	34014-18-1	C34014181	34014-18-1	Tebuthiuron	0	0	0	0	0	0	0	0	0	0	34014-18-1	0	0	0	0	0	0	0	0
1495	DTXSID5032577	Tefluthrin	79538-32-2	C79538322	79538-32-2	Tefluthrin	0	0	0	0	0	0	0	0	0	0	79538-32-2	0	0	0	0	0	0	0	0
926	DTXSID1032484	Temephos	3383-96-8	C3383968	3383-96-8	Temephos	0	0.0658962	0	0	0	-0.00890382	0	0.0748	0	0	3383-96-8	0	-0.0198682	0	0.0946682	0	0	0	-0.028772
565	DTXSID7034252	Tepraloxydim	149979-41-9	C149979419	149979-41-9	Tepraloxydim	0	0	0	0	0	0	0	0	0	0	149979-41-9	0	0	0	0	0	0	0	0
1221	DTXSID8024317	Terbacil	5902-51-2	C5902512	5902-51-2	Terbacil	0	0	0	0	0	0	0	0	0	0	5902-51-2	0	0	0	0	0	0	0	0
428	DTXSID2022254	Terbufos	13071-79-9	C13071799	13071-79-9	Terbufos	0	0	0	0	0	0	0	0	0	0	13071-79-9	0	0	0	0	0	0	0	0
1223	DTXSID4027608	Terbuthylazine	5915-41-3	C5915413	5915-41-3	Terbutylazine	0	0	0	0	0	0	0	0	0	0	5915-41-3	0	0	0	0	0	0	0	0
5	DTXSID6026080	Terephthalic acid	100-21-0	C100210	100-21-0	Terephthalic acid	0.000261265	0	0	0	0.000261265	0	0	0	0	0	100-21-0	0	0	0	0	0	0	0.000261265	0
1504	DTXSID8040775	Terpineol	8000-41-7	C8000417	8000-41-7	Terpineol	0	0	0	0	0	0	0	0	0	0	8000-41-7	0	0	0	0	0	0	0	0
1208	DTXSID0027222	Terpinolene	586-62-9	C586629	586-62-9	Terpinolene	0	0	0	0	0	0	0	0	0	0	586-62-9	0	0	0	0	0	0	0	0
1516	DTXSID3044833	Terpinyl propionate	80-27-3	C80273	80-27-3	Terpinyl propionate	0	0	0	0	0	0	0	0	0	0	80-27-3	0	0	0	0	0	0	0	0
1127	DTXSID1022055	tert-Butyl acetate	540-88-5	C540885	540-88-5	tert-Butyl acetate	0	0	0	0	0	0	0	0	0	0	540-88-5	0	0	0	0	0	0	0	0
1257	DTXSID9024699	tert-Butyl perbenzoate	614-45-9	C614459	614-45-9	tert-Butyl perbenzoate	0	0	0	0	0	0	0	0	0	0	614-45-9	0	0	0	0	0	0	0	0
1668	DTXSID1048209	tert-Butyl phenyl ketone	938-16-9	C938169	938-16-9	tert-Butyl phenyl ketone	0	0	0	0	0	0	0	0	0	0	938-16-9	0	0	0	0	0	0	0	0
1425	DTXSID5024681	tert-Butylamine	75-64-9	C75649	75-64-9	tert-Butylamine	0	0	0	0	0	0	0	0	0	0	75-64-9	0	0	0	0	0	0	0	0
1743	DTXSID3047138	tert-Butylbenzene	98-06-6	C98066	98-06-6	tert-Butylbenzene	0	0	0	0	0	0	0	0	0	0	98-06-6	0	0	0	0	0	0	0	0
677	DTXSID6020220	tert-Butylhydroquinone	1948-33-0	C1948330	1948-33-0	tert-Butylhydroquinone	0	0.113408	0	1	0	0.0970076	0	0.0164	0	0	1948-33-0	0	-0.00809751	0	0.0244975	0	0	0	0.0889101
792	DTXSID4027868	tert-Nonanethiol	25360-10-5	C25360105	25360-10-5	tert-Nonanethiol	0	0	0	0	0	0	0	0	0	0	25360-10-5	0	0	0	0	0	0	0	0
1190	DTXSID9036515	Testosterone propionate	57-85-2	C57852	57-85-2	Testosterone propionate	1.22674	0	1	0	-0.303265	0	1.53	0	1	0	57-85-2	0.267156	0	1.26284	0	1	0	-0.0361086	0
548	DTXSID4022153	Tetrabutyltin	1461-25-2	C1461252	1461-25-2	Tetrabutyltin	8.20959e-05	0.261545	0	1	8.20959e-05	-0.020455	0	0.282	0	1	1461-25-2	0	0.0452467	0	0.236753	0	1	8.20959e-05	0.0247916
1339	DTXSID5048186	Tetrac	67-30-1	C67301	67-30-1	Tetrac	0	0.00466814	0	0	0	0.00466814	0	0	0	0	67-30-1	0	-0.0065229	0	0.0065229	0	0	0	-0.00185476
270	DTXSID7026102	Tetrachlorophthalic anhydride	117-08-8	C117088	117-08-8	Tetrachlorophthalic anhydride	0	0	0	0	0	0	0	0	0	0	117-08-8	0	0	0	0	0	0	0	0
228	DTXSID8034956	Tetraconazole	112281-77-3	C112281773	112281-77-3	Tetraconazole	0	0.348958	0	1	0	-0.060042	0	0.409	0	1	112281-77-3	0	0.0753557	0	0.333644	0	1	0	0.0153137
1247	DTXSID7023645	Tetracycline	60-54-8	C60548	60-54-8	Tetracycline	0.0558223	0	0	0	0.0558223	0	0	0	0	0	60-54-8	0	-0.0221365	0	0.0221365	0	0	0.0558223	-0.0221365
1133	DTXSID6021666	Tetradecanoic acid	544-63-8	C544638	544-63-8	Tetradecanoic acid	0	0	0	0	0	0	0	0	0	0	544-63-8	0	0	0	0	0	0	0	0
1220	DTXSID0042454	Tetradecanoic acid, 2,3-dihydroxypropyl ester	589-68-4	C589684	589-68-4	Tetradecanoic acid, 2,3-dihydroxypropyl ester	0	0	0	0	0	0	0	0	0	0	589-68-4	0	0	0	0	0	0	0	0
241	DTXSID9026922	Tetraethylene glycol	112-60-7	C112607	112-60-7	Tetraethylene glycol	0	0	0	0	0	0	0	0	0	0	112-60-7	0	0	0	0	0	0	0	0
1741	DTXSID1029128	Tetrahydrofurfuryl alcohol	97-99-4	C97994	97-99-4	Tetrahydrofurfuryl alcohol	0	0	0	0	0	0	0	0	0	0	97-99-4	0	0	0	0	0	0	0	0
303	DTXSID1026118	Tetralin	119-64-2	C119642	119-64-2	Tetralin	0	0	0	0	0	0	0	0	0	0	119-64-2	0	0	0	0	0	0	0	0
1443	DTXSID6032649	Tetramethrin	7696-12-0	C7696120	7696-12-0	Tetramethrin	0	0.0270666	0	0	0	-0.0204334	0	0.0475	0	0	7696-12-0	0	0.00975999	0	0.03774	0	0	0	-0.0106734
1352	DTXSID9042382	Tetrapropyl orthosilicate	682-01-9	C682019	682-01-9	Tetrapropyl orthosilicate	0	0	0	0	0	0	0	0	0	0	682-01-9	0	0	0	0	0	0	0	0
1048	DTXSID9022524	Thalidomide	50-35-1	C50351	50-35-1	Thalidomide	0	0	0	0	0	0	0	0	0	0	50-35-1	0	0	0	0	0	0	0	0
1552	DTXSID9026132	Theobromine	83-67-0	C83670	83-67-0	Theobromine	0	0	0	0	0	0	0	0	0	0	83-67-0	0	0	0	0	0	0	0	0
1206	DTXSID5021336	Theophylline	58-55-9	C58559	58-55-9	Theophylline	0	0	0	0	0	0	0	0	0	0	58-55-9	0	0	0	0	0	0	0	0
557	DTXSID0021337	Thiabendazole	148-79-8	C148798	148-79-8	Thiabendazole	0	0	0	0	0	0	0	0	0	0	148-79-8	0	0	0	0	0	0	0	0
212	DTXSID7034961	Thiacloprid	111988-49-9	C111988499	111988-49-9	Thiacloprid	0	0	0	0	0	0	0	0	0	0	111988-49-9	0	0	0	0	0	0	0	0
579	DTXSID2034962	Thiamethoxam	153719-23-4	C153719234	153719-23-4	Thiamethoxam	0	0	0	0	0	0	0	0	0	0	153719-23-4	0	0	0	0	0	0	0	0
274	DTXSID1032488	Thiazopyr	117718-60-2	C117718602	117718-60-2	Thiazopyr	0	0.0041507	0	0	0	0.0034897	0	0.000661	0	0	117718-60-2	0	-0.00458991	0	0.00525091	0	0	0	-0.00110021
1080	DTXSID0032651	Thidiazuron	51707-55-2	C51707552	51707-55-2	Thidiazuron	0	0.0186568	0	0	0	0.0186568	0	0	0	0	51707-55-2	0	0	0	0	0	0	0	0.0186568
1491	DTXSID1024124	Thifensulfuron-methyl	79277-27-3	C79277273	79277-27-3	hifensulfuron methyl	0	0	0	0	0	0	0	0	0	0	79277-27-3	0	0	0	0	0	0	0	0
850	DTXSID6024337	Thiobencarb	28249-77-6	C28249776	28249-77-6	Thiobencarb	0	0.0404428	0	0	0	0.0404428	0	0	0	0	28249-77-6	0	-0.0123927	0	0.0123927	0	0	0	0.02805
732	DTXSID7027461	Thiocarbazide	2231-57-4	C2231574	2231-57-4	Thiocarbazide	0	0.0105954	0	0	0	0.0105954	0	0	0	0	2231-57-4	0	0	0	0	0	0	0	0.0105954
639	DTXSID3029653	Thiocyanic acid, ammonium salt	1762-95-4	C1762954	1762-95-4	Thiocyanic acid, ammonium salt	0	0	0	0	0	0	0	0	0	0	1762-95-4	0	0	0	0	0	0	0	0
1229	DTXSID0032578	Thiodicarb	59669-26-0	C59669260	59669-26-0	Thiodicarb	0	0.0695592	0	0	0	0.0695592	0	0	0	0	59669-26-0	0	0	0	0	0	0	0	0.0695592
1349	DTXSID8026141	Thioglycolic acid	68-11-1	C68111	68-11-1	Thioglycolic acid	0	0	0	0	0	0	0	0	0	0	68-11-1	0	0	0	0	0	0	0	0
752	DTXSID3034531	Thiophanate	23564-06-9	C23564069	23564-06-9	Thiophanate	0	0.00642777	0	0	0	0.00642777	0	0	0	0	23564-06-9	0	-0.008326	0	0.008326	0	0	0	-0.00189823
751	DTXSID1024338	Thiophanate-methyl	23564-05-8	C23564058	23564-05-8	Thiophanate-methyl	0	0	0	0	0	0	0	0	0	0	23564-05-8	0	0	0	0	0	0	0	0
1274	DTXSID9021348	Thiourea	62-56-6	C62566	62-56-6	Thiourea	0	0	0	0	0	0	0	0	0	0	62-56-6	0	0	0	0	0	0	0	0
483	DTXSID5021332	Thiram	137-26-8	C137268	137-26-8	Thiram	0	0.257267	0	1	0	0.184167	0	0.0731	0	0	137-26-8	0	-0.000501903	0	0.0736019	0	0	0	0.183665
1622	DTXSID6034972	Thymol	89-83-8	C89838	89-83-8	Thymol	0	0	0	0	0	0	0	0	0	0	89-83-8	0	0	0	0	0	0	0	0
1066	DTXSID2045232	Tiratricol	51-24-1	C51241	51-24-1	Tiratricol	0	0.115282	0	1	0	0.0603821	0	0.0549	0	0	51-24-1	0	-0.0350221	0	0.0899221	0	0	0	0.02536
420	DTXSID0041141	TNP-470	129298-91-5	C129298915	129298-91-5	o-(Chloroacetylcarbamoyl)fumagillol	0	0.16126	0	1	0	0.16126	0	0	0	0	129298-91-5	-0.0297362	-0.0389544	0.0297362	0.0389544	0	0	-0.0297362	0.122306
261	DTXSID3021358	Tolazamide	1156-19-0	C1156190	1156-19-0	Tolazamide	0	0	0	0	0	0	0	0	0	0	1156-19-0	0	0	0	0	0	0	0	0
1203	DTXSID7026156	Toluene-2,4-diisocyanate	584-84-9	C584849	584-84-9	Toluene-2,4-diisocyanate	0	0	0	0	0	0	0	0	0	0	584-84-9	0	0	0	0	0	0	0	0
871	DTXSID0026171	Tolyltriazole	29385-43-1	C29385431	29385-43-1	Tolyltriazole	0	0	0	0	0	0	0	0	0	0	29385-43-1	0	0	0	0	0	0	0	0
706	DTXSID0034722	Topramezone	210631-68-8	C210631688	210631-68-8	Topramezone	0	0	0	0	0	0	0	0	0	0	210631-68-8	0	0	0	0	0	0	0	0
1601	DTXSID1034973	Tralkoxydim	87820-88-0	C87820880	87820-88-0	Tralkoxydim	0	0.00904602	0	0	0	0.00904602	0	0	0	0	87820-88-0	0	0	0	0	0	0	0	0.00904602
662	DTXSID2047355	Trelanserin	189003-92-7	C189003927	189003-92-7	Trelanserin	0	0	0	0	0	-0.0286	0	0.0286	0	0	189003-92-7	0	0.0286	0	0	0	0	0	0
44	DTXSID3026691	Triacetin	102-76-1	C102761	102-76-1	Triacetin	0	0	0	0	0	0	0	0	0	0	102-76-1	0	0	0	0	0	0	0	0
991	DTXSID3023897	Triadimefon	43121-43-3	C43121433	43121-43-3	Triadimefon	0	0.0572008	0	0	0	0.0572008	0	0	0	0	43121-43-3	0	-0.0836977	0	0.0836977	0	0	0	-0.0264969
1141	DTXSID0032493	Triadimenol	55219-65-3	C55219653	55219-65-3	Triadimenol	0	0.0699072	0	0	0	0.0699072	0	0	0	0	55219-65-3	0	-0.105078	0	0.105078	0	1	0	-0.0351712
739	DTXSID5024344	Tri-allate	2303-17-5	C2303175	2303-17-5	Tri-allate	0	0.0684537	0	0	-0.006	0.0565537	0.006	0.0119	0	0	2303-17-5	0.006	-0.0262938	0	0.0381938	0	0	0	0.0302599
827	DTXSID4044901	Triallyl trimellitate	2694-54-4	C2694544	2694-54-4	Triallyl trimellitate	0.00148283	0	0	0	0.00148283	0	0	0	0	0	2694-54-4	0	0	0	0	0	0	0.00148283	0
386	DTXSID1040742	Triamcinolone	124-94-7	C124947	124-94-7	Triamcinolone	0.140764	0	1	0	-0.0442365	0	0.185	0	1	0	124-94-7	0.00762953	0	0.17737	0	1	0	-0.0366069	0
1474	DTXSID1024174	Tribufos	78-48-8	C78488	78-48-8	Tribufos	0.00474674	0.010178	0	0	0.00474674	0.010178	0	0	0	0	78-48-8	-0.00493716	-0.0152865	0.00493716	0.0152865	0	0	-0.000190424	-0.00510853
399	DTXSID3021986	Tributyl phosphate	126-73-8	C126738	126-73-8	Tributyl phosphate	0.000977652	0	0	0	0.000977652	0	0	0	0	0	126-73-8	-0.00114439	0	0.00114439	0	0	0	-0.000166738	0
1529	DTXSID9034997	Tributyltetradecylphosphonium chloride	81741-28-8	C81741288	81741-28-8	Tributyltetradecylphosphonium chloride	0.00124136	0.419775	0	1	0.00124136	-0.105225	0	0.525	0	1	81741-28-8	-0.0549619	0.413843	0.0549619	0.111157	0	1	-0.0537206	0.308618
993	DTXSID5034981	Tributyltin benzoate	4342-36-3	C4342363	4342-36-3	Tributyltin benzoate	0	0.669218	0	1	0	-0.0217818	0	0.691	0	1	4342-36-3	0	0.110641	0	0.580359	0	1	0	0.0888595
547	DTXSID3027403	Tributyltin chloride	1461-22-9	C1461229	1461-22-9	Tributyltin chloride	0.014774	0.631842	0	1	0.00397397	0.409842	0.0108	0.222	0	1	1461-22-9	-0.065	0.136786	0.0758	0.0852145	0	0	-0.061026	0.546627
717	DTXSID9035204	Tributyltin methacrylate	2155-70-6	C2155706	2155-70-6	Tributyltin methacrylate	0	0.714819	0	1	0	0.109819	0	0.605	0	1	2155-70-6	0	0.0996923	0	0.505308	0	1	0	0.209511
1096	DTXSID0021389	Trichlorfon	52-68-6	C52686	52-68-6	Trichlorfon	0.000779075	0.00154216	0	0	0.000779075	0.00154216	0	0	0	0	52-68-6	-0.000739808	-0.00223794	0.000739808	0.00223794	0	0	3.9267e-05	-0.000695777
21	DTXSID4026214	Triclocarban	101-20-2	C101202	101-20-2	Triclocarban	0.00899956	0.0797347	0	0	-0.0104004	0.0549347	0.0194	0.0248	0	0	101-20-2	-0.00699219	-0.00544514	0.0263922	0.0302451	0	0	-0.0173926	0.0494896
1147	DTXSID0032497	Triclopyr	55335-06-3	C55335063	55335-06-3	Triclopyr	0	0	0	0	0	0	0	0	0	0	55335-06-3	0	0	0	0	0	0	0	0
1310	DTXSID5032579	Triclopyr-butotyl	64700-56-7	C64700567	64700-56-7	Triclopyr butotyl	0	0	0	0	0	0	0	0	0	0	64700-56-7	0	0	0	0	0	0	0	0
924	DTXSID5032498	Triclosan	3380-34-5	C3380345	3380-34-5	Triclosan	0	0.37688	0	1	-0.0389	0.10388	0.0389	0.273	0	1	3380-34-5	0.0204377	0.0637857	0.0184623	0.209214	0	1	-0.0184623	0.167665
453	DTXSID4021391	Tricresyl phosphate	1330-78-5	C1330785	1330-78-5	Tris(methylphenyl) phosphate	0	0.0539491	0	0	0	0.0368491	0	0.0171	0	0	1330-78-5	0	-0.00198525	0	0.0190853	0	0	0	0.0348639
714	DTXSID3047558	Tridecafluorohexylethyl methacrylate	2144-53-8	C2144538	2144-53-8	6:2 Fluorotelomer methacrylate	0	0	0	0	0	0	0	0	0	0	2144-53-8	0	0	0	0	0	0	0	0
776	DTXSID3041376	Tridemorph	24602-86-6	C24602866	24602-86-6	Tridemorph	0.00163239	0	0	0	0.00163239	0	0	0	0	0	24602-86-6	-0.0020033	0	0.0020033	0	0	0	-0.000370908	0
43	DTXSID9021392	Triethanolamine	102-71-6	C102716	102-71-6	Triethanolamine	0	0	0	0	0	0	0	0	0	0	102-71-6	0	0	0	0	0	0	0	0
691	DTXSID6042490	Triethoxymethylsilane	2031-67-6	C2031676	2031-67-6	Triethoxymethylsilane	0	0	0	0	0	0	0	0	0	0	2031-67-6	0	0	0	0	0	0	0	0
874	DTXSID2029246	Triethoxyoctylsilane	2943-75-1	C2943751	2943-75-1	Triethoxyoctylsilane	0	0	0	0	0	0	0	0	0	0	2943-75-1	0	0	0	0	0	0	0	0
842	DTXSID1042491	Triethoxypentylsilane	2761-24-2	C2761242	2761-24-2	Triethoxypentylsilane	0	0	0	0	0	0	0	0	0	0	2761-24-2	0	0	0	0	0	0	0	0
1468	DTXSID0040701	Triethyl citrate	77-93-0	C77930	77-93-0	Triethyl citrate	0	0	0	0	0	0	0	0	0	0	77-93-0	0	0	0	0	0	0	0	0
1471	DTXSID8026228	Triethyl phosphate	78-40-0	C78400	78-40-0	Triethyl phosphate	0	0	0	0	0	0	0	0	0	0	78-40-0	0	0	0	0	0	0	0	0
227	DTXSID4021393	Triethylene glycol	112-27-6	C112276	112-27-6	Triethylene glycol	0	0	0	0	0	0	0	0	0	0	112-27-6	0	0	0	0	0	0	0	0
1678	DTXSID3026564	Triethylene glycol bis(2-ethylhexanoate)	94-28-0	C94280	94-28-0	Triethylene glycol bis(2-ethylhexanoate)	0	0	0	0	0	0	0	0	0	0	94-28-0	0	0	0	0	0	0	0	0
186	DTXSID3026223	Triethylene glycol diacetate	111-21-7	C111217	111-21-7	Triethylene glycol diacetate	0	0	0	0	0	0	0	0	0	0	111-21-7	0	0	0	0	0	0	0	0
317	DTXSID7029611	Triethylene glycol dibenzoate	120-56-9	C120569	120-56-9	Triethylene glycol dibenzoate	0.000128865	0	0	0	0.000128865	0	0	0	0	0	120-56-9	-8.96678e-05	0	8.96678e-05	0	0	0	3.91971e-05	0
236	DTXSID8026224	Triethylene glycol dimethyl ether	112-49-2	C112492	112-49-2	Triethylene glycol dimethyl ether	0	0	0	0	0	0	0	0	0	0	112-49-2	0	0	0	0	0	0	0	0
518	DTXSID4032580	Trifloxystrobin	141517-21-7	C141517217	141517-21-7	Trifloxystrobin	0	0.0578137	0	0	0	0.0575937	0	0.00022	0	0	141517-21-7	0	-0.000128409	0	0.000348409	0	0	0	0.0574653
684	DTXSID8040222	Trifloxysulfuron-sodium	199119-58-9	C199119589	199119-58-9	Trifloxysulfuron-sodium	0	0	0	0	0	0	0	0	0	0	199119-58-9	0	0	0	0	0	0	0	0
1366	DTXSID2032500	Triflumizole	68694-11-1	C68694111	68694-11-1	Triflumizole	0	0.283708	0	1	0	0.0717079	0	0.212	0	1	68694-11-1	0	-0.0588156	0	0.270816	0	1	0	0.0128923
599	DTXSID4021395	Trifluralin	1582-09-8	C1582098	1582-09-8	Trifluralin	0	0.00373644	0	0	0	0.00373644	0	0	0	0	1582-09-8	0	-0.00493149	0	0.00493149	0	0	0	-0.00119505
821	DTXSID5032654	Triforine	26644-46-2	C26644462	26644-46-2	Triforine	0	0.0108526	0	0	0	0.0108526	0	0	0	0	26644-46-2	0	-0.0153072	0	0.0153072	0	0	0	-0.00445457
773	DTXSID4026262	Triglycidyl isocyanurate	2451-62-9	C2451629	2451-62-9	Triglycidyl isocyanurate	0	0.0185381	0	0	0	-0.00206189	0	0.0206	0	0	2451-62-9	0	-0.00535386	0	0.0259539	0	0	0	-0.00741575
948	DTXSID3047180	Triisodecyl trimellitate	36631-30-8	C36631308	36631-30-8	Triisodecyl trimellitate	0	0	0	0	0	0	0	0	0	0	36631-30-8	0	0	0	0	0	0	0	0
1121	DTXSID5028033	Triisononyl trimellitate	53894-23-8	C53894238	53894-23-8	Triisononyl trimellitate	0	0	0	0	0	0	0	0	0	0	53894-23-8	0	0	0	0	0	0	0	0
342	DTXSID5021415	Triisopropanolamine	122-20-3	C122203	122-20-3	Triisopropanolamine	0	0	0	0	0	0	0	0	0	0	122-20-3	0	0	0	0	0	0	0	0
1142	DTXSID7026235	Trimellitic anhydride	552-30-7	C552307	552-30-7	Trimellitic anhydride	0	0	0	0	0	0	0	0	0	0	552-30-7	0	0	0	0	0	0	0	0
884	DTXSID5040700	Trimethoxyphenylsilane	2996-92-1	C2996921	2996-92-1	Trimethoxyphenylsilane	0	0	0	0	0	0	0	0	0	0	2996-92-1	0	0	0	0	0	0	0	0
103	DTXSID6042494	Trimethoxypropylsilane	1067-25-0	C1067250	1067-25-0	Trimethoxypropylsilane	0	0	0	0	0	0	0	0	0	0	1067-25-0	0	0	0	0	0	0	0	0
1068	DTXSID1021403	Trimethyl phosphate	512-56-1	C512561	512-56-1	Trimethyl phosphate	0	0	0	0	0	0	0	0	0	0	512-56-1	0	0	0	0	0	0	0	0
1423	DTXSID2026238	Trimethylamine	75-50-3	C75503	75-50-3	Trimethylamine	0	0	0	0	0	0	0	0	0	0	75-50-3	0	0	0	0	0	0	0	0
1696	DTXSID9032535	Trinexapac-ethyl	95266-40-3	C95266403	95266-40-3	Trinexapac-ethyl	0	0	0	0	0	0	0	0	0	0	95266-40-3	0	0	0	0	0	0	0	0
1618	DTXSID0047533	Trioctyl trimellitate	89-04-3	C89043	89-04-3	Trioctyl trimellitate	0	0	0	0	0	0	0	0	0	0	89-04-3	0	0	0	0	0	0	0	0
18	DTXSID0026252	Triphenyl phosphite	101-02-0	C101020	101-02-0	Triphenyl phosphite	0	0	0	0	0	0	0	0	0	0	101-02-0	0	0	0	0	0	0	0	0
1715	DTXSID6027345	Triphenylborane	960-71-4	C960714	960-71-4	Triphenylborane	0	0.0579984	0	0	0	0.0579984	0	0	0	0	960-71-4	0	-0.0317163	0	0.0317163	0	0	0	0.0262821
1210	DTXSID3022320	Triphenylethylene	58-72-0	C58720	58-72-0	Triphenylethylene	0	0.054301	0	0	0	0.010401	0	0.0439	0	0	58-72-0	0	0.00988295	0	0.034017	0	0	0	0.0202839
1242	DTXSID5026251	Triphenylphosphine	603-35-0	C603350	603-35-0	Triphenylphosphine	0	0.00153178	0	0	0	0.00153178	0	0	0	0	603-35-0	0	-0.00192014	0	0.00192014	0	0	0	-0.000388363
1442	DTXSID1021409	Triphenyltin hydroxide	76-87-9	C76879	76-87-9	Triphenyltin hydroxide	0	0.818166	0	1	0	0.0321657	0	0.786	0	1	76-87-9	0	0.131991	0	0.654009	0	1	0	0.164156
779	DTXSID7027837	Tripropylene glycol	24800-44-0	C24800440	24800-44-0	Tripropylene glycol	0	0	0	0	0	0	0	0	0	0	24800-44-0	0	0	0	0	0	0	0	0
1158	DTXSID8042503	Tripropylene glycol butyl ether	55934-93-5	C55934935	55934-93-5	Tripropylene glycol butyl ether	0	0	0	0	0	0	0	0	0	0	55934-93-5	0	0	0	0	0	0	0	0
794	DTXSID2029329	Tripropylene glycol monomethyl ether	25498-49-1	C25498491	25498-49-1	Tripropylene glycol monomethyl ether	0	0	0	0	0	0	0	0	0	0	25498-49-1	0	0	0	0	0	0	0	0
398	DTXSID5021413	Tris(2,3-dibromopropyl) phosphate	126-72-7	C126727	126-72-7	Tris(2,3-dibromopropyl) phosphate	0	0.17062	0	1	0	-0.0233804	0	0.194	0	1	126-72-7	0	-0.0451012	0	0.239101	0	1	0	-0.0684816
1476	DTXSID5021758	Tris(2-butoxyethyl) phosphate	78-51-3	C78513	78-51-3	Tris(2-butoxyethyl) phosphate	0	0	0	0	0	0	0	0	0	0	78-51-3	0	0	0	0	0	0	0	0
502	DTXSID0026258	Tris(2-chloroethyl) phosphite	140-08-9	C140089	140-08-9	Tris(2-chloroethyl) phosphite	0	0	0	0	0	0	0	0	0	0	140-08-9	0	0	0	0	0	0	0	0
477	DTXSID5026259	Tris(2-chloroisopropyl)phosphate	13674-84-5	C13674845	13674-84-5	Tris(2-chloroisopropyl)phosphate	0	0	0	0	0	0	0	0	0	0	13674-84-5	0	0	0	0	0	0	0	0
1472	DTXSID0021414	Tris(2-ethylhexyl) phosphate	78-42-2	C78422	78-42-2	Tris(2-ethylhexyl) phosphate	0.0572447	0	0	0	0.0096447	0	0.0476	0	0	0	78-42-2	-0.0287252	0	0.0763252	0	0	0	-0.0190805	0
915	DTXSID9026265	Tris(2-ethylhexyl) trimellitate	3319-31-1	C3319311	3319-31-1	Tris(2-ethylhexyl) trimellitate	0	0	0	0	0	0	0	0	0	0	3319-31-1	0	0	0	0	0	0	0	0
104	DTXSID5027356	Tris(2-methoxyethoxy)vinylsilane	1067-53-4	C1067534	1067-53-4	Tris(2-methoxyethoxy)vinylsilane	0	0	0	0	0	0	0	0	0	0	1067-53-4	0	0	0	0	0	0	0	0
441	DTXSID0032655	Triticonazole	131983-72-7	C131983727	131983-72-7	Triticonazole	0	0.544279	0	1	-0.000728	-0.0897211	0.000728	0.634	0	1	131983-72-7	-0.0124282	0.297514	0.0131562	0.336486	0	1	-0.0131562	0.207792
844	DTXSID8024993	Troclosene	2782-57-2	C2782572	2782-57-2	Troclosene	0	0	0	0	0	0	0	0	0	0	2782-57-2	0	0	0	0	0	0	0	0
1732	DTXSID8023719	Troglitazone	97322-87-7	C97322877	97322-87-7	Troglitazone	0	0.0325366	0	0	0	-0.00356343	0	0.0361	0	0	97322-87-7	0	-0.00938791	0	0.0454879	0	0	0	-0.0129513
1463	DTXSID2023723	Tromethamine	77-86-1	C77861	77-86-1	Tromethamine	0	0	0	0	0	0	0	0	0	0	77-86-1	0	0	0	0	0	0	0	0
609	DTXSID2047309	UK-156819	162706-14-1	C162706141	162706-14-1	UK-156819	0.0152473	0.0526612	0	0	0.0152473	0.0526612	0	0	0	0	162706-14-1	-0.000556509	-0.041058	0.000556509	0.041058	0	0	0.0146908	0.0116032
680	DTXSID1047287	UK-333747	197077-55-7	C197077557	197077-55-7	UK-333747	0	0	0	0	0	0	0	0	0	0	197077-55-7	0	0	0	0	0	0	0	0
693	DTXSID6047288	UK-337312	203942-49-8	C203942498	203942-49-8	UK-337312	0.0137119	0.196723	0	1	0.0115819	0.127223	0.00213	0.0695	0	0	203942-49-8	-0.0138058	-0.0119437	0.0159358	0.0814437	0	0	-0.00222389	0.11528
716	DTXSID1047289	UK-343664	215297-27-1	C215297271	215297-27-1	UK-343664	0	0.00385599	0	0	0	0.00385599	0	0	0	0	215297-27-1	0	-0.00528238	0	0.00528238	0	0	0	-0.00142639
865	DTXSID5047295	UK-373911	291305-06-1	C291305061	291305-06-1	UK-373911	0.00348382	0.19232	0	1	0.00348382	0.0633204	0	0.129	0	1	291305-06-1	0	0.0212608	0	0.107739	0	1	0.00348382	0.0845812
973	DTXSID0047290	UK-416244	402910-27-4	C402910274	402910-27-4	UK-416244	0	0.0648398	0	0	0	0.0325398	0	0.0323	0	0	402910-27-4	0	-0.0145353	0	0.0468353	0	0	0	0.0180045
217	DTXSID9021689	Undecane	1120-21-4	C1120214	1120-21-4	Undecane	0	0	0	0	0	0	0	0	0	0	1120-21-4	0	0	0	0	0	0	0	0
1176	DTXSID4021426	Urea	57-13-6	C57136	57-13-6	Urea	0	0	0	0	0	0	0	0	0	0	57-13-6	0	0	0	0	0	0	0	0
1081	DTXSID9021427	Urethane	51-79-6	C51796	51-79-6	Urethane	0	0	0	0	0	0	0	0	0	0	51-79-6	0	0	0	0	0	0	0	0
756	DTXSID2027466	UT-632	2386-87-0	C2386870	2386-87-0	ECC	0	0	0	0	0	0	0	0	0	0	2386-87-0	0	0	0	0	0	0	0	0
1770	DTXSID6023733	Valproic acid	99-66-1	C99661	99-66-1	Valproic acid	0	0	0	0	0	0	0	0	0	0	99-66-1	0	0	0	0	0	0	0	0
308	DTXSID7026285	Veratraldehyde	120-14-9	C120149	120-14-9	Veratraldehyde	0	0	0	0	0	0	0	0	0	0	120-14-9	0	0	0	0	0	0	0	0
672	DTXSID7024376	Vernolate	1929-77-7	C1929777	1929-77-7	Vernolate	0	0	0	0	0	0	0	0	0	0	1929-77-7	0	0	0	0	0	0	0	0
1050	DTXSID4022361	Vinclozolin	50471-44-8	C50471448	50471-44-8	Vinclozolin	0	0.443664	0	1	0	0.0276637	0	0.416	0	1	50471-44-8	0	0.0631506	0	0.352849	0	1	0	0.0908143
496	DTXSID6047363	Volinanserin	139290-65-6	C139290656	139290-65-6	Volinanserin	0	0	0	0	0	0	0	0	0	0	139290-65-6	0	0	0	0	0	0	0	0
1531	DTXSID5023742	Warfarin	81-81-2	C81812	81-81-2	Warfarin	0	0	0	0	0	0	0	0	0	0	81-81-2	0	0	0	0	0	0	0	0
1811	DTXSID1048176	YM218	NOCAS_48176	CNOCAS48176	NOCAS_48176	YM218	0	0.0279873	0	0	0	0.0279873	0	0	0	0	NOCAS_48176	0	-0.0388346	0	0.0388346	0	0	0	-0.0108473
407	DTXSID9047257	Zamifenacin	127308-82-1	C127308821	127308-82-1	Zamifenacin	0	0.0219687	0	0	0	0.0211707	0	0.000798	0	0	127308-82-1	0	-0.0119462	0	0.0127442	0	0	0	0.00922445
645	DTXSID0021460	Zearalenone	17924-92-4	C17924924	17924-92-4	Zearalenone	0	0.124556	0	1	0	0.124556	0	0	0	0	17924-92-4	0	-0.0186788	0	0.0186788	0	0	0	0.105877
245	DTXSID0047296	Zenarestat	112733-06-9	C112733069	112733-06-9	Zenarestat	0	0	0	0	0	0	0	0	0	0	112733-06-9	0	0	0	0	0	0	0	0
468	DTXSID7026314	Zinc pyrithione	13463-41-7	C13463417	13463-41-7	Zinc pyrithione	8.14589e-05	0.525707	0	1	8.14589e-05	-0.119293	0	0.645	0	1	13463-41-7	0	0.103987	0	0.541013	0	1	8.14589e-05	-0.0153066
484	DTXSID0021464	Ziram	137-30-4	C137304	137-30-4	Ziram	0	0.35205	0	1	0	-0.0519504	0	0.404	0	1	137-30-4	0	0.0652914	0	0.338709	0	1	0	0.0133409
587	DTXSID9032581	Zoxamide	156052-68-5	C156052685	156052-68-5	Zoxamide	0	0.235303	0	1	0	-0.0566967	0	0.292	0	1	156052-68-5	0	0.0566876	0	0.235312	0	1	0	-9.14964e-06
730	DTXSID1032648	Z-Tetrachlorvinphos	22248-79-9	C22248799	22248-79-9	Z-Tetrachlorvinphos	0	0.118129	0	1	0	0.0866292	0	0.0315	0	0	22248-79-9	0	-0.0108456	0	0.0423456	0	0	0	0.0757836

## Sheet: Sheet1
DSSTox GSID	Chemical name	14-assay Agonist AUC	14-assay Antagonist AUC	14-assay Activity Prediction	Kleinstreuer Agonist AUC	Kleinstreuer Antagonist AUC	Kleinstreuer Activity Prediction	11-assay subset Agonist AUC	11-assay subset Antagonist AUC	11-assay subset Activity Prediction
DTXSID4022367	Estrone	0.0575801	0.586441	Antagonist	0.284	0.205	Both	0.0977713	0.0495374	Inactive
DTXSID7020843	Methyl linoleate	0.0996774	0.101421	Antagonist	0.17	0.0813	Agonist	0.165526	0.0114779	Agonist
DTXSID1021087	Oxazepam	0.0139065	0.313392	Antagonist	0.161	0.0896	Agonist	0.0726922	0.217652	Antagonist
DTXSID4022525	2-Ethylhexylparaben	0.0295053	0.171827	Antagonist	0.148	0.0252	Agonist	0.05597	0.0843957	Inactive
DTXSID6020197	Bromocriptine mesylate	0.0429311	0.180287	Antagonist	0.119	0.159	Both	0.0779415	0.261317	Antagonist
DTXSID0047371	AVE5638	0.0244193	0.143856	Antagonist	0.113	0.00573	Agonist	0.110071	0.0246817	Agonist
DTXSID0029559	Diazolidinyl urea	0.0964027	0.0270736	Inactive	0.251	0	Agonist	0.210333	0	Agonist
DTXSID0047377	AVE6324	0.05026	0.0173856	Inactive	0.174	0.0219	Agonist	0.141211	0.0171053	Agonist
DTXSID4027076	Dodecyl sulfate triethanolamine	0.0982287	0	Inactive	0.147	0	Agonist	0.123201	0	Agonist
DTXSID0042169	Monotridecyl phosphate	0.0897524	0.0311459	Inactive	0.128	0.0486	Agonist	0.110748	0.039909	Agonist
DTXSID7037185*	Amiodarone hydrochloride*	0.0323018	0.0822433	Inactive	0.126	0.189	Both	0.0361881	0.0764377	Inactive
DTXSID6027713	Polyoxyethylene monoleate	0.0819344	0	Inactive	0.104	0	Agonist	0.102801	0	Agonist
DTXSID1046970	5HPP-33	0	0.085231	Inactive	0	0.118	Antagonist	0	0.0973811	Inactive
DTXSID8032548	Fenbuconazole	0	0.077042	Inactive	0	0.129	Antagonist	0	0.107861	Antagonist
DTXSID4032372	Difenoconazole	0.00406858	0.0954814	Inactive	0.00347	0.162	Antagonist	0.00289025	0.135771	Antagonist
DTXSID7048168	Fabesetron hydrochloride	0	0.0697453	Inactive	0	0.116	Antagonist	0	0.0975333	Inactive
DTXSID7037185*	Amiodarone hydrochloride*	0.0323018	0.0822433	Inactive	0.126	0.189	Both	0.0361881	0.0764377	Inactive
DTXSID5047249	Fandosentan potassium salt	0	0.0919522	Inactive	0	0.115	Antagonist	0	0.136732	Antagonist
DTXSID2039336	S-Bioallethrin	0	0.090207	Inactive	0	0.111	Antagonist	0	0.052786	Inactive
DTXSID2020189	FD&C Blue No. 1	0.00279187	0.0884022	Inactive	0	0.107	Antagonist	0	0.132342	Antagonist
DTXSID0042086	Laurocapram	0	0.0635965	Inactive	0	0.109	Antagonist	0	0.0906259	Inactive
DTXSID0048505	PharmaGSID_48505	0	0.095909	Inactive	0	0.145	Antagonist	0	0.132966	Antagonist
